# Supplementary material for: Critical Periods, Critical Time Points and Day-of-the-Week Effects in COVID-19 Surveillance Data: An Example in Middlesex County, Massachusetts, USA
Source: Int J Environ Res Public Health. 2022 Jan 25;19(3):1321. doi: 10.3390/ijerph19031321 (PMC8835321; doi:10.3390/ijerph19031321)
Supplement: Supplementary file 1 [file ijerph-19-01321-s001.zip]

Archive with 5 entries (5 files):
- COVID_DoWEffects_20220117.R
- COVID_DoWEffects_forest.csv
- COVID_DoW_Supplementary_20211225.pdf
- COVID_master_Middlesex_2021-11-10.csv
- COVID_RevisedDataset_2021-12-02.csv
