# Supplementary material for: Critical Periods, Critical Time Points and Day-of-the-Week Effects in COVID-19 Surveillance Data: An Example in Middlesex County, Massachusetts, USA
Source: Int J Environ Res Public Health. 2022 Jan 25;19(3):1321. doi: 10.3390/ijerph19031321 (PMC8835321; doi:10.3390/ijerph19031321)
Supplement: Supplementary file 1 [file ijerph-19-01321-s001.zip › COVID_DoWEffects_forest.csv]

phase	outcome	dow	estimate	conf.low	conf.high
Overall	Tests	Monday	2.27892461104284	2.12298490879636	2.44631755806117
Overall	Tests	Tuesday	2.32869605414253	2.16937347459401	2.49971716879379
Overall	Tests	Wednesday	2.20429471626987	2.05345902479504	2.36620697633183
Overall	Tests	Thursday	2.05302714605103	1.91248421535099	2.20389594442289
Overall	Tests	Friday	1.94507118764783	1.81187381171767	2.08806007143242
Overall	Tests	Saturday	1.25913999346597	1.17279964845944	1.35183713833625
B	Tests	Monday	2.26377915914379	2.03574869403926	2.51760095777062
B	Tests	Tuesday	2.44535908930855	2.1996410079858	2.71879648584972
B	Tests	Wednesday	2.49885557724886	2.24896970173694	2.77678753478556
B	Tests	Thursday	2.41338133466502	2.17333447483451	2.68024416206686
B	Tests	Friday	2.59276097753782	2.33666815563808	2.87730072764609
B	Tests	Saturday	1.48397587614594	1.33571918304682	1.6488956650408
C	Tests	Monday	2.38004920022186	1.96751589747628	2.87727444301414
C	Tests	Tuesday	2.69660268723521	2.23434997488149	3.25203517657912
C	Tests	Wednesday	2.76584132812269	2.29241448901864	3.33445774735596
C	Tests	Thursday	2.65791740254361	2.18876282739587	3.22766874292168
C	Tests	Friday	2.48513387528339	2.04763723738292	3.01614089618263
C	Tests	Saturday	1.32500040269306	1.09093394939284	1.60929708924693
D	Tests	Monday	2.55887956349597	2.27484780682946	2.87868318793114
D	Tests	Tuesday	2.67850844122311	2.37953140322984	3.01541865889042
D	Tests	Wednesday	2.53012818034187	2.24737026185979	2.84880764040599
D	Tests	Thursday	2.34229142874529	2.0846987658746	2.63159774404777
D	Tests	Friday	2.21141805139907	1.96786772449969	2.48500893204199
D	Tests	Saturday	1.30180173654651	1.15976834980269	1.46123523295877
E	Tests	Monday	2.59542199595467	2.10245102076376	3.2063953058662
E	Tests	Tuesday	2.65387484753913	2.16085845170483	3.25939006362942
E	Tests	Wednesday	2.4743044763153	2.01488602519408	3.03848384169984
E	Tests	Thursday	2.26597303021841	1.84498768351328	2.78301639061615
E	Tests	Friday	2.17590640286684	1.77247785064008	2.67116320691517
E	Tests	Saturday	1.42461561491763	1.16031074815265	1.74912797993442
F	Tests	Monday	2.32471990884064	1.8187597651164	2.97143286064808
F	Tests	Tuesday	2.22863006297164	1.75130547618228	2.83372710049941
F	Tests	Wednesday	2.09568219819367	1.64692544562571	2.66453106595883
F	Tests	Thursday	1.78523107936437	1.39655452088392	2.28207986048211
F	Tests	Friday	1.61082405368818	1.26011516186678	2.0591406345232
F	Tests	Saturday	1.34699830449823	1.05361363702273	1.72207535314284
G	Tests	Monday	2.23197127774807	2.1290112968434	2.34056212335402
G	Tests	Tuesday	1.99509193520074	1.89775994995505	2.09791112475796
G	Tests	Wednesday	1.88054493028402	1.77847001537671	1.9886889390327
G	Tests	Thursday	1.81911845694169	1.72978346104212	1.91344777054433
G	Tests	Friday	1.71341601720884	1.63055114127413	1.80086324919852
G	Tests	Saturday	1.18946609510404	1.12797639135198	1.25440967688855
H	Tests	Monday	2.27377967221044	2.13681162522362	2.41956699378845
H	Tests	Tuesday	2.05593967397904	1.93161409985303	2.18830207023034
H	Tests	Wednesday	1.93317411434109	1.81594830837952	2.05799864356779
H	Tests	Thursday	1.78888876284753	1.68233131568659	1.90215538918855
H	Tests	Friday	1.73890539423547	1.63333053493287	1.85132701586757
H	Tests	Saturday	1.18922100478602	1.11594616476693	1.26731327024661
I	Tests	Monday	2.07723328659206	1.8816817218101	2.2932504892859
I	Tests	Tuesday	2.26497252401893	2.05193803971222	2.50028161362462
I	Tests	Wednesday	2.06661727484573	1.87214623631815	2.28143042379194
I	Tests	Thursday	1.95599780349968	1.77189865181105	2.15935686353068
I	Tests	Friday	1.74826547461147	1.58545140066396	1.92779825978954
I	Tests	Saturday	1.10280437990493	0.999789488567767	1.21643492496555
Overall	Cases	Monday	2.00058008746083	1.5600027309842	2.5665863202802
Overall	Cases	Tuesday	1.73639949286736	1.35927402963779	2.21870672468283
Overall	Cases	Wednesday	1.94235583725244	1.5256541374591	2.47328131284456
Overall	Cases	Thursday	1.91023401400144	1.50016415113827	2.43280552054524
Overall	Cases	Friday	1.98397612513229	1.5583289556203	2.52633883582895
Overall	Cases	Saturday	1.31639852285492	1.03695195556427	1.67134991890178
B	Cases	Monday	2.06259268211502	1.80899113933033	2.35254168741106
B	Cases	Tuesday	2.2448387175023	1.97142455914773	2.55704376824844
B	Cases	Wednesday	2.24469367409716	1.97234417687141	2.55548972819848
B	Cases	Thursday	2.24026459517363	1.96881557421569	2.54996243465272
B	Cases	Friday	2.24567343990257	1.97436853230879	2.55507321066356
B	Cases	Saturday	1.40599622017829	1.23031222652297	1.60706598094348
C	Cases	Monday	2.04323773530529	1.49802398055741	2.79263204459678
C	Cases	Tuesday	2.19953005045238	1.61595984526592	3.00070415442516
C	Cases	Wednesday	2.17713009919317	1.5996542301077	2.96994609245374
C	Cases	Thursday	2.10902302145251	1.5368476151042	2.90133642396666
C	Cases	Friday	2.01238917091196	1.46416580047007	2.77253914425338
C	Cases	Saturday	1.13083933532344	0.806143370995251	1.58757633313204
D	Cases	Monday	1.5312481200021	1.13105564599343	2.07436535198715
D	Cases	Tuesday	1.58186742225509	1.1596055315277	2.16047032807823
D	Cases	Wednesday	1.87165550899176	1.37911850685162	2.54349107980424
D	Cases	Thursday	1.65627821062995	1.21770543721624	2.25572370516441
D	Cases	Friday	1.83813414090783	1.35474570223607	2.49727955167676
D	Cases	Saturday	1.21111967308649	0.895543212419145	1.63833287249979
E	Cases	Monday	0.657137664298024	0.466910165340793	0.924909695749754
E	Cases	Tuesday	0.816534589995892	0.579994977731608	1.14966895038869
E	Cases	Wednesday	0.98683143204649	0.70248351296832	1.3863423330512
E	Cases	Thursday	0.917882748508821	0.652994725717641	1.29031885483057
E	Cases	Friday	1.14208318944673	0.813437821266962	1.60356125374167
E	Cases	Saturday	1.06788069152802	0.760733678559194	1.49901920174898
F	Cases	Monday	0.932581134052504	0.893751433751813	0.97307242379027
F	Cases	Tuesday	0.847289790704585	0.81204879759587	0.884042224536519
F	Cases	Wednesday	1.23351834303431	1.18642473754228	1.28257414795135
F	Cases	Thursday	1.31562481284399	1.26572010829932	1.36760392051212
F	Cases	Friday	1.00031503263246	0.959855421909835	1.04248898963357
F	Cases	Saturday	1.4171021458082	1.36395839092405	1.47244668191303
G	Cases	Monday	0.809228050995189	0.713242721036994	0.917618457642266
G	Cases	Tuesday	0.509551267555905	0.436826162402995	0.593070263492432
G	Cases	Wednesday	1.17264039451844	1.03498019707591	1.32866414918641
G	Cases	Thursday	1.11162936996292	0.968784019138008	1.27476416443677
G	Cases	Friday	1.1425296816564	1.01568522898306	1.28563781069456
G	Cases	Saturday	1.02657693516765	0.91352387065099	1.15371331865148
H	Cases	Monday	0.893987154670291	0.653835749198348	1.22221879739868
H	Cases	Tuesday	0.752006870177848	0.549295671556489	1.02955573872891
H	Cases	Wednesday	1.3718198999751	1.00518079739409	1.8725217265821
H	Cases	Thursday	1.28707576296262	0.947796141241531	1.74619776467753
H	Cases	Friday	1.29545856185707	0.950558445039588	1.76537874147301
H	Cases	Saturday	1.37058748823855	1.00633718912043	1.86665245210041
Overall	Deaths	Monday	0.984830743201814	0.766403113251977	1.26527730142468
Overall	Deaths	Tuesday	0.924492914619236	0.71966159826879	1.18736913517421
Overall	Deaths	Wednesday	1.45941538895545	1.1532215760056	1.8480426548751
Overall	Deaths	Thursday	1.27983648296194	1.00218899124685	1.63500292540933
Overall	Deaths	Friday	1.13163587296496	0.885768896449285	1.44600279267146
Overall	Deaths	Saturday	1.23543735173631	0.975120701534036	1.56564478596462
B	Deaths	Monday	0.443654067346679	0.14175288588045	1.41161157478653
B	Deaths	Tuesday	0.960960767705567	0.317285251330091	2.95808198394929
B	Deaths	Wednesday	1.0759657227396	0.368489836219216	3.15373231877539
B	Deaths	Thursday	0.757770368128257	0.247466085414353	2.37752815712266
B	Deaths	Friday	0.698131622538762	0.235207878907632	2.09391672873996
B	Deaths	Saturday	1.42749982105679	0.497275934475557	4.06314957197692
C	Deaths	Monday	1.2902836762651	0.739889712034501	2.27440270293266
C	Deaths	Tuesday	0.899668122564258	0.498628589075746	1.62924182378522
C	Deaths	Wednesday	1.50311713478471	0.866858151483554	2.63945924200669
C	Deaths	Thursday	1.18459632562118	0.66242446773414	2.13285564824373
C	Deaths	Friday	1.35993392591777	0.767487773063495	2.43154575708488
C	Deaths	Saturday	1.16821401821	0.647382170746772	2.11898197960932
D	Deaths	Monday	1.44946893347092	0.670230053135782	3.19152443729312
D	Deaths	Tuesday	0.871273518672805	0.36045960422237	2.07522356118338
D	Deaths	Wednesday	2.05165467459038	0.969475504355779	4.46131824575795
D	Deaths	Thursday	3.0179100228538	1.48433152470559	6.36037651729035
D	Deaths	Friday	1.30420135331279	0.594885553534355	2.90020490260788
D	Deaths	Saturday	2.19760822278709	1.06399107986744	4.67976986394357
E	Deaths	Monday	0.720648625780096	0.433537328960209	1.18229996387603
E	Deaths	Tuesday	0.393520340587316	0.203866904222896	0.715911658455815
E	Deaths	Wednesday	1.04438652672486	0.658580828526231	1.65622685746628
E	Deaths	Thursday	0.875732925003394	0.539569177762749	1.41238579311281
E	Deaths	Friday	0.987636321215723	0.620327091875289	1.57050203798513
E	Deaths	Saturday	0.685538384414031	0.407210648506412	1.13494508606122
F	Deaths	Monday	0.689329433680343	0.493427460169321	0.956603505212554
F	Deaths	Tuesday	0.836159300140922	0.613245950767949	1.1378878329564
F	Deaths	Wednesday	1.32254178500222	1.00453816465057	1.74862872946705
F	Deaths	Thursday	0.769271257965664	0.556295726636754	1.05886840973931
F	Deaths	Friday	0.904725953447688	0.664694777603532	1.22938562594456
F	Deaths	Saturday	1.05314595682624	0.784024933207584	1.41565452951498
G	Deaths	Monday	0.46720404340464	0.18424781977467	1.07805784097585
G	Deaths	Tuesday	0.672846580934695	0.299355798570278	1.44948210221118
G	Deaths	Wednesday	0.808134551345838	0.375112974306154	1.69932984912283
G	Deaths	Thursday	0.874801338905334	0.420316698387772	1.80068221175835
G	Deaths	Friday	0.646255835785685	0.28747854546149	1.39238120477708
G	Deaths	Saturday	0.992073140074853	0.493754030854747	1.99329675741716
H	Deaths	Monday	2.93309550927836	1.4698912758264	6.36708452276332
H	Deaths	Tuesday	0.814774428778728	0.302513647691283	2.09997124532678
H	Deaths	Wednesday	2.4730990986957	1.19676256580926	5.48603289170653
H	Deaths	Thursday	1.6998645466347	0.810309357631983	3.80585152838388
H	Deaths	Friday	2.06297350358348	1.00293679355026	4.5627963671205
H	Deaths	Saturday	1.67648654002241	0.782392499262716	3.79982880179466
