# Supplementary material for: Critical Periods, Critical Time Points and Day-of-the-Week Effects in COVID-19 Surveillance Data: An Example in Middlesex County, Massachusetts, USA
Source: Int J Environ Res Public Health. 2022 Jan 25;19(3):1321. doi: 10.3390/ijerph19031321 (PMC8835321; doi:10.3390/ijerph19031321)
Supplement: Supplementary file 1 [file ijerph-19-01321-s001.zip › COVID_master_Middlesex_2021-11-10.csv]

fips	county	pop_county	pop_state	state	day	date	weekday	tests_ma	daily_tests	cases	daily_cases	deaths	daily_deaths
25017	Middlesex	1611699	6892503	Massachusetts	1	1/22/20	Wednesday	1	1	0	0	0	0
25017	Middlesex	1611699	6892503	Massachusetts	2	1/23/20	Thursday	2	1	0	0	0	0
25017	Middlesex	1611699	6892503	Massachusetts	3	1/24/20	Friday	2	0	0	0	0	0
25017	Middlesex	1611699	6892503	Massachusetts	4	1/25/20	Saturday	2	0	0	0	0	0
25017	Middlesex	1611699	6892503	Massachusetts	5	1/26/20	Sunday	2	0	0	0	0	0
25017	Middlesex	1611699	6892503	Massachusetts	6	1/27/20	Monday	3	1	0	0	0	0
25017	Middlesex	1611699	6892503	Massachusetts	7	1/28/20	Tuesday	4	1	0	0	0	0
25017	Middlesex	1611699	6892503	Massachusetts	8	1/29/20	Wednesday	5	1	0	0	0	0
25017	Middlesex	1611699	6892503	Massachusetts	9	1/30/20	Thursday	5	0	0	0	0	0
25017	Middlesex	1611699	6892503	Massachusetts	10	1/31/20	Friday	5	0	0	0	0	0
25017	Middlesex	1611699	6892503	Massachusetts	11	2/1/20	Saturday	5	0	0	0	0	0
25017	Middlesex	1611699	6892503	Massachusetts	12	2/2/20	Sunday	5	0	0	0	0	0
25017	Middlesex	1611699	6892503	Massachusetts	13	2/3/20	Monday	8	3	0	0	0	0
25017	Middlesex	1611699	6892503	Massachusetts	14	2/4/20	Tuesday	11	3	0	0	0	0
25017	Middlesex	1611699	6892503	Massachusetts	15	2/5/20	Wednesday	11	0	0	0	0	0
25017	Middlesex	1611699	6892503	Massachusetts	16	2/6/20	Thursday	12	1	0	0	0	0
25017	Middlesex	1611699	6892503	Massachusetts	17	2/7/20	Friday	12	0	0	0	0	0
25017	Middlesex	1611699	6892503	Massachusetts	18	2/8/20	Saturday	13	1	0	0	0	0
25017	Middlesex	1611699	6892503	Massachusetts	19	2/9/20	Sunday	13	0	0	0	0	0
25017	Middlesex	1611699	6892503	Massachusetts	20	2/10/20	Monday	13	0	0	0	0	0
25017	Middlesex	1611699	6892503	Massachusetts	21	2/11/20	Tuesday	13	0	0	0	0	0
25017	Middlesex	1611699	6892503	Massachusetts	22	2/12/20	Wednesday	14	1	0	0	0	0
25017	Middlesex	1611699	6892503	Massachusetts	23	2/13/20	Thursday	14	0	0	0	0	0
25017	Middlesex	1611699	6892503	Massachusetts	24	2/14/20	Friday	14	0	0	0	0	0
25017	Middlesex	1611699	6892503	Massachusetts	25	2/15/20	Saturday	14	0	0	0	0	0
25017	Middlesex	1611699	6892503	Massachusetts	26	2/16/20	Sunday	14	0	0	0	0	0
25017	Middlesex	1611699	6892503	Massachusetts	27	2/17/20	Monday	14	0	0	0	0	0
25017	Middlesex	1611699	6892503	Massachusetts	28	2/18/20	Tuesday	14	0	0	0	0	0
25017	Middlesex	1611699	6892503	Massachusetts	29	2/19/20	Wednesday	14	0	0	0	0	0
25017	Middlesex	1611699	6892503	Massachusetts	30	2/20/20	Thursday	15	1	0	0	0	0
25017	Middlesex	1611699	6892503	Massachusetts	31	2/21/20	Friday	15	0	0	0	0	0
25017	Middlesex	1611699	6892503	Massachusetts	32	2/22/20	Saturday	15	0	0	0	0	0
25017	Middlesex	1611699	6892503	Massachusetts	33	2/23/20	Sunday	15	0	0	0	0	0
25017	Middlesex	1611699	6892503	Massachusetts	34	2/24/20	Monday	15	0	0	0	0	0
25017	Middlesex	1611699	6892503	Massachusetts	35	2/25/20	Tuesday	15	0	0	0	0	0
25017	Middlesex	1611699	6892503	Massachusetts	36	2/26/20	Wednesday	15	0	0	0	0	0
25017	Middlesex	1611699	6892503	Massachusetts	37	2/27/20	Thursday	16	1	0	0	0	0
25017	Middlesex	1611699	6892503	Massachusetts	38	2/28/20	Friday	16	0	0	0	0	0
25017	Middlesex	1611699	6892503	Massachusetts	39	2/29/20	Saturday	17	1	0	0	0	0
25017	Middlesex	1611699	6892503	Massachusetts	40	3/1/20	Sunday	19	2	0	0	0	0
25017	Middlesex	1611699	6892503	Massachusetts	41	3/2/20	Monday	22	3	1	1	0	0
25017	Middlesex	1611699	6892503	Massachusetts	42	3/3/20	Tuesday	36	14	1	0	0	0
25017	Middlesex	1611699	6892503	Massachusetts	43	3/4/20	Wednesday	54	18	1	0	0	0
25017	Middlesex	1611699	6892503	Massachusetts	44	3/5/20	Thursday	86	32	5	4	0	0
25017	Middlesex	1611699	6892503	Massachusetts	45	3/6/20	Friday	124	38	10	5	0	0
25017	Middlesex	1611699	6892503	Massachusetts	46	3/7/20	Saturday	207	83	30	20	0	0
25017	Middlesex	1611699	6892503	Massachusetts	47	3/8/20	Sunday	262	55	39	9	0	0
25017	Middlesex	1611699	6892503	Massachusetts	48	3/9/20	Monday	332	70	42	3	0	0
25017	Middlesex	1611699	6892503	Massachusetts	49	3/10/20	Tuesday	431	99	51	9	0	0
25017	Middlesex	1611699	6892503	Massachusetts	50	3/11/20	Wednesday	595	164	58	7	0	0
25017	Middlesex	1611699	6892503	Massachusetts	51	3/12/20	Thursday	992	397	67	9	0	0
25017	Middlesex	1611699	6892503	Massachusetts	52	3/13/20	Friday	1880	888	84	17	0	0
25017	Middlesex	1611699	6892503	Massachusetts	53	3/14/20	Saturday	2727	847	108	24	0	0
25017	Middlesex	1611699	6892503	Massachusetts	54	3/15/20	Sunday	3708	981	119	11	0	0
25017	Middlesex	1611699	6892503	Massachusetts	55	3/16/20	Monday	5728	2020	157	38	0	0
25017	Middlesex	1611699	6892503	Massachusetts	56	3/17/20	Tuesday	8273	2545	209	52	0	0
25017	Middlesex	1611699	6892503	Massachusetts	57	3/18/20	Wednesday	11087	2814	268	59	0	0
25017	Middlesex	1611699	6892503	Massachusetts	58	3/19/20	Thursday	13829	2742	326	58	0	0
25017	Middlesex	1611699	6892503	Massachusetts	59	3/20/20	Friday	17290	3461	400	74	0	0
25017	Middlesex	1611699	6892503	Massachusetts	60	3/21/20	Saturday	19703	2413	464	64	0	0
25017	Middlesex	1611699	6892503	Massachusetts	61	3/22/20	Sunday	21489	1786	526	62	1	1
25017	Middlesex	1611699	6892503	Massachusetts	62	3/23/20	Monday	25051	3562	658	132	1	0
25017	Middlesex	1611699	6892503	Massachusetts	63	3/24/20	Tuesday	28845	3794	800	142	1	0
25017	Middlesex	1611699	6892503	Massachusetts	64	3/25/20	Wednesday	32685	3840	942	142	1	0
25017	Middlesex	1611699	6892503	Massachusetts	65	3/26/20	Thursday	36847	4162	1129	187	4	3
25017	Middlesex	1611699	6892503	Massachusetts	66	3/27/20	Friday	40955	4108	1305	176	5	1
25017	Middlesex	1611699	6892503	Massachusetts	67	3/28/20	Saturday	43585	2630	1454	149	5	0
25017	Middlesex	1611699	6892503	Massachusetts	68	3/29/20	Sunday	45551	1966	1549	95	6	1
25017	Middlesex	1611699	6892503	Massachusetts	69	3/30/20	Monday	50321	4770	1804	255	8	2
25017	Middlesex	1611699	6892503	Massachusetts	70	3/31/20	Tuesday	55279	4958	2078	274	17	9
25017	Middlesex	1611699	6892503	Massachusetts	71	4/1/20	Wednesday	59954	4675	2349	271	20	3
25017	Middlesex	1611699	6892503	Massachusetts	72	4/2/20	Thursday	64888	4934	2608	259	28	8
25017	Middlesex	1611699	6892503	Massachusetts	73	4/3/20	Friday	70277	5389	2920	312	38	10
25017	Middlesex	1611699	6892503	Massachusetts	74	4/4/20	Saturday	74075	3798	3141	221	38	0
25017	Middlesex	1611699	6892503	Massachusetts	75	4/5/20	Sunday	77300	3225	3393	252	41	3
25017	Middlesex	1611699	6892503	Massachusetts	76	4/6/20	Monday	83585	6285	3828	435	47	6
25017	Middlesex	1611699	6892503	Massachusetts	77	4/7/20	Tuesday	89814	6229	4267	439	68	21
25017	Middlesex	1611699	6892503	Massachusetts	78	4/8/20	Wednesday	96219	6405	4690	423	80	12
25017	Middlesex	1611699	6892503	Massachusetts	79	4/9/20	Thursday	102260	6041	5197	507	80	0
25017	Middlesex	1611699	6892503	Massachusetts	80	4/10/20	Friday	109416	7156	5684	487	80	0
25017	Middlesex	1611699	6892503	Massachusetts	81	4/11/20	Saturday	113646	4230	5999	315	137	57
25017	Middlesex	1611699	6892503	Massachusetts	82	4/12/20	Sunday	116456	2810	6244	245	149	12
25017	Middlesex	1611699	6892503	Massachusetts	83	4/13/20	Monday	122230	5774	6645	401	149	0
25017	Middlesex	1611699	6892503	Massachusetts	84	4/14/20	Tuesday	131550	9320	7375	730	149	0
25017	Middlesex	1611699	6892503	Massachusetts	85	4/15/20	Wednesday	140616	9066	7981	606	221	72
25017	Middlesex	1611699	6892503	Massachusetts	86	4/16/20	Thursday	148926	8310	8628	647	221	0
25017	Middlesex	1611699	6892503	Massachusetts	87	4/17/20	Friday	159156	10230	9390	762	258	37
25017	Middlesex	1611699	6892503	Massachusetts	88	4/18/20	Saturday	164756	5600	9768	378	294	36
25017	Middlesex	1611699	6892503	Massachusetts	89	4/19/20	Sunday	168994	4238	10072	304	372	78
25017	Middlesex	1611699	6892503	Massachusetts	90	4/20/20	Monday	178898	9904	10649	577	372	0
25017	Middlesex	1611699	6892503	Massachusetts	91	4/21/20	Tuesday	187706	8808	11119	470	428	56
25017	Middlesex	1611699	6892503	Massachusetts	92	4/22/20	Wednesday	199175	11469	11871	752	428	0
25017	Middlesex	1611699	6892503	Massachusetts	93	4/23/20	Thursday	209132	9957	12373	502	428	0
25017	Middlesex	1611699	6892503	Massachusetts	94	4/24/20	Friday	220542	11410	12837	464	428	0
25017	Middlesex	1611699	6892503	Massachusetts	95	4/25/20	Saturday	228107	7565	13222	385	629	201
25017	Middlesex	1611699	6892503	Massachusetts	96	4/26/20	Sunday	232645	4538	13405	183	670	41
25017	Middlesex	1611699	6892503	Massachusetts	97	4/27/20	Monday	242760	10115	13835	430	700	30
25017	Middlesex	1611699	6892503	Massachusetts	98	4/28/20	Tuesday	253994	11234	14292	457	731	31
25017	Middlesex	1611699	6892503	Massachusetts	99	4/29/20	Wednesday	265542	11548	14687	395	802	71
25017	Middlesex	1611699	6892503	Massachusetts	100	4/30/20	Thursday	278058	12516	15171	484	845	43
25017	Middlesex	1611699	6892503	Massachusetts	101	5/1/20	Friday	290927	12869	15616	445	885	40
25017	Middlesex	1611699	6892503	Massachusetts	102	5/2/20	Saturday	297521	6594	15867	251	923	38
25017	Middlesex	1611699	6892503	Massachusetts	103	5/3/20	Sunday	302191	4670	16018	151	972	49
25017	Middlesex	1611699	6892503	Massachusetts	104	5/4/20	Monday	313198	11007	16387	369	997	25
25017	Middlesex	1611699	6892503	Massachusetts	105	5/5/20	Tuesday	324765	11567	16725	338	1028	31
25017	Middlesex	1611699	6892503	Massachusetts	106	5/6/20	Wednesday	336853	12088	17060	335	1070	42
25017	Middlesex	1611699	6892503	Massachusetts	107	5/7/20	Thursday	349126	12273	17386	326	1103	33
25017	Middlesex	1611699	6892503	Massachusetts	108	5/8/20	Friday	361314	12188	17731	345	1132	29
25017	Middlesex	1611699	6892503	Massachusetts	109	5/9/20	Saturday	366707	5393	17878	147	1169	37
25017	Middlesex	1611699	6892503	Massachusetts	110	5/10/20	Sunday	369622	2915	17981	103	1207	38
25017	Middlesex	1611699	6892503	Massachusetts	111	5/11/20	Monday	380354	10732	18199	218	1235	28
25017	Middlesex	1611699	6892503	Massachusetts	112	5/12/20	Tuesday	392529	12175	18465	266	1244	9
25017	Middlesex	1611699	6892503	Massachusetts	113	5/13/20	Wednesday	404904	12375	18724	259	1282	38
25017	Middlesex	1611699	6892503	Massachusetts	114	5/14/20	Thursday	417088	12184	18973	249	1327	45
25017	Middlesex	1611699	6892503	Massachusetts	115	5/15/20	Friday	429639	12551	19186	213	1347	20
25017	Middlesex	1611699	6892503	Massachusetts	116	5/16/20	Saturday	436139	6500	19316	130	1370	23
25017	Middlesex	1611699	6892503	Massachusetts	117	5/17/20	Sunday	439958	3819	19397	81	1394	24
25017	Middlesex	1611699	6892503	Massachusetts	118	5/18/20	Monday	452237	12279	19699	302	1412	18
25017	Middlesex	1611699	6892503	Massachusetts	119	5/19/20	Tuesday	463535	11298	19901	202	1436	24
25017	Middlesex	1611699	6892503	Massachusetts	120	5/20/20	Wednesday	475449	11914	20071	170	1462	26
25017	Middlesex	1611699	6892503	Massachusetts	121	5/21/20	Thursday	486160	10711	20271	200	1478	16
25017	Middlesex	1611699	6892503	Massachusetts	122	5/22/20	Friday	496424	10264	20432	161	1496	18
25017	Middlesex	1611699	6892503	Massachusetts	123	5/23/20	Saturday	501028	4604	20526	94	1512	16
25017	Middlesex	1611699	6892503	Massachusetts	124	5/24/20	Sunday	504880	3852	20588	62	1518	6
25017	Middlesex	1611699	6892503	Massachusetts	125	5/25/20	Monday	507782	2902	20625	37	1527	9
25017	Middlesex	1611699	6892503	Massachusetts	126	5/26/20	Tuesday	518109	10327	20785	160	1535	8
25017	Middlesex	1611699	6892503	Massachusetts	127	5/27/20	Wednesday	527477	9368	20940	155	1549	14
25017	Middlesex	1611699	6892503	Massachusetts	128	5/28/20	Thursday	536060	8583	21069	129	1564	15
25017	Middlesex	1611699	6892503	Massachusetts	129	5/29/20	Friday	545414	9354	21195	126	1583	19
25017	Middlesex	1611699	6892503	Massachusetts	130	5/30/20	Saturday	550716	5302	21248	53	1596	13
25017	Middlesex	1611699	6892503	Massachusetts	131	5/31/20	Sunday	554176	3460	21298	50	1615	19
25017	Middlesex	1611699	6892503	Massachusetts	132	6/1/20	Monday	562970	8794	21396	98	1650	35
25017	Middlesex	1611699	6892503	Massachusetts	133	6/2/20	Tuesday	571680	8710	21460	64	1663	13
25017	Middlesex	1611699	6892503	Massachusetts	134	6/3/20	Wednesday	580540	8860	21550	90	1676	13
25017	Middlesex	1611699	6892503	Massachusetts	135	6/4/20	Thursday	588594	8054	21610	60	1689	13
25017	Middlesex	1611699	6892503	Massachusetts	136	6/5/20	Friday	596607	8013	21666	56	1695	6
25017	Middlesex	1611699	6892503	Massachusetts	137	6/6/20	Saturday	600905	4298	21696	30	1701	6
25017	Middlesex	1611699	6892503	Massachusetts	138	6/7/20	Sunday	604237	3332	21725	29	1705	4
25017	Middlesex	1611699	6892503	Massachusetts	139	6/8/20	Monday	614265	10028	21777	52	1711	6
25017	Middlesex	1611699	6892503	Massachusetts	140	6/9/20	Tuesday	624623	10358	21845	68	1720	9
25017	Middlesex	1611699	6892503	Massachusetts	141	6/10/20	Wednesday	634243	9620	21889	44	1725	5
25017	Middlesex	1611699	6892503	Massachusetts	142	6/11/20	Thursday	643889	9646	21924	35	1733	8
25017	Middlesex	1611699	6892503	Massachusetts	143	6/12/20	Friday	653510	9621	21971	47	1744	11
25017	Middlesex	1611699	6892503	Massachusetts	144	6/13/20	Saturday	658108	4598	21995	24	1748	4
25017	Middlesex	1611699	6892503	Massachusetts	145	6/14/20	Sunday	661646	3538	22020	25	1756	8
25017	Middlesex	1611699	6892503	Massachusetts	146	6/15/20	Monday	671755	10109	22082	62	1763	7
25017	Middlesex	1611699	6892503	Massachusetts	147	6/16/20	Tuesday	681663	9908	22127	45	1765	2
25017	Middlesex	1611699	6892503	Massachusetts	148	6/17/20	Wednesday	695622	13959	22191	64	1781	16
25017	Middlesex	1611699	6892503	Massachusetts	149	6/18/20	Thursday	709734	14112	22230	39	1788	7
25017	Middlesex	1611699	6892503	Massachusetts	150	6/19/20	Friday	718381	8647	22263	33	1791	3
25017	Middlesex	1611699	6892503	Massachusetts	151	6/20/20	Saturday	723531	5150	22283	20	1801	10
25017	Middlesex	1611699	6892503	Massachusetts	152	6/21/20	Sunday	727279	3748	22302	19	1807	6
25017	Middlesex	1611699	6892503	Massachusetts	153	6/22/20	Monday	736843	9564	22344	42	1809	2
25017	Middlesex	1611699	6892503	Massachusetts	154	6/23/20	Tuesday	746863	10020	22389	45	1812	3
25017	Middlesex	1611699	6892503	Massachusetts	155	6/24/20	Wednesday	756825	9962	22424	35	1820	8
25017	Middlesex	1611699	6892503	Massachusetts	156	6/25/20	Thursday	765879	9054	22476	52	1825	5
25017	Middlesex	1611699	6892503	Massachusetts	157	6/26/20	Friday	775669	9790	22515	39	1839	14
25017	Middlesex	1611699	6892503	Massachusetts	158	6/27/20	Saturday	781373	5704	22540	25	1849	10
25017	Middlesex	1611699	6892503	Massachusetts	159	6/28/20	Sunday	785880	4507	22557	17	1855	6
25017	Middlesex	1611699	6892503	Massachusetts	160	6/29/20	Monday	797406	11526	22595	38	1862	7
25017	Middlesex	1611699	6892503	Massachusetts	161	6/30/20	Tuesday	809166	11760	22636	41	1851	-11
25017	Middlesex	1611699	6892503	Massachusetts	162	7/1/20	Wednesday	819586	10420	22664	28	1858	7
25017	Middlesex	1611699	6892503	Massachusetts	163	7/2/20	Thursday	829429	9843	22702	38	1867	9
25017	Middlesex	1611699	6892503	Massachusetts	164	7/3/20	Friday	835352	5923	22726	24	1870	3
25017	Middlesex	1611699	6892503	Massachusetts	165	7/4/20	Saturday	838296	2944	22738	12	1877	7
25017	Middlesex	1611699	6892503	Massachusetts	166	7/5/20	Sunday	843003	4707	22756	18	1879	2
25017	Middlesex	1611699	6892503	Massachusetts	167	7/6/20	Monday	854965	11962	22797	41	1882	3
25017	Middlesex	1611699	6892503	Massachusetts	168	7/7/20	Tuesday	869199	14234	22847	50	1888	6
25017	Middlesex	1611699	6892503	Massachusetts	169	7/8/20	Wednesday	882800	13601	22876	29	1897	9
25017	Middlesex	1611699	6892503	Massachusetts	170	7/9/20	Thursday	895010	12210	22922	46	1903	6
25017	Middlesex	1611699	6892503	Massachusetts	171	7/10/20	Friday	907686	12676	22962	40	1908	5
25017	Middlesex	1611699	6892503	Massachusetts	172	7/11/20	Saturday	914962	7276	22987	25	1913	5
25017	Middlesex	1611699	6892503	Massachusetts	173	7/12/20	Sunday	919934	4972	23003	16	1916	3
25017	Middlesex	1611699	6892503	Massachusetts	174	7/13/20	Monday	934146	14212	23039	36	1921	5
25017	Middlesex	1611699	6892503	Massachusetts	175	7/14/20	Tuesday	948845	14699	23082	43	1923	2
25017	Middlesex	1611699	6892503	Massachusetts	176	7/15/20	Wednesday	963698	14853	23136	54	1928	5
25017	Middlesex	1611699	6892503	Massachusetts	177	7/16/20	Thursday	976512	12814	23183	47	1934	6
25017	Middlesex	1611699	6892503	Massachusetts	178	7/17/20	Friday	989182	12670	23231	48	1938	4
25017	Middlesex	1611699	6892503	Massachusetts	179	7/18/20	Saturday	997015	7833	23257	26	1944	6
25017	Middlesex	1611699	6892503	Massachusetts	180	7/19/20	Sunday	1002461	5446	23281	24	1947	3
25017	Middlesex	1611699	6892503	Massachusetts	181	7/20/20	Monday	1015106	12645	23324	43	1948	1
25017	Middlesex	1611699	6892503	Massachusetts	182	7/21/20	Tuesday	1028508	13402	23361	37	1946	-2
25017	Middlesex	1611699	6892503	Massachusetts	183	7/22/20	Wednesday	1041055	12547	23396	35	1951	5
25017	Middlesex	1611699	6892503	Massachusetts	184	7/23/20	Thursday	1054358	13303	23441	45	1951	0
25017	Middlesex	1611699	6892503	Massachusetts	185	7/24/20	Friday	1066596	12238	23493	52	1954	3
25017	Middlesex	1611699	6892503	Massachusetts	186	7/25/20	Saturday	1074534	7938	23520	27	1955	1
25017	Middlesex	1611699	6892503	Massachusetts	187	7/26/20	Sunday	1079579	5045	23534	14	1957	2
25017	Middlesex	1611699	6892503	Massachusetts	188	7/27/20	Monday	1094457	14878	23590	56	1959	2
25017	Middlesex	1611699	6892503	Massachusetts	189	7/28/20	Tuesday	1111471	17014	23642	52	1961	2
25017	Middlesex	1611699	6892503	Massachusetts	190	7/29/20	Wednesday	1126612	15141	23714	72	1971	10
25017	Middlesex	1611699	6892503	Massachusetts	191	7/30/20	Thursday	1141888	15276	23771	57	1971	0
25017	Middlesex	1611699	6892503	Massachusetts	192	7/31/20	Friday	1156079	14191	23836	65	1978	7
25017	Middlesex	1611699	6892503	Massachusetts	193	8/1/20	Saturday	1163669	7590	23860	24	1983	5
25017	Middlesex	1611699	6892503	Massachusetts	194	8/2/20	Sunday	1169217	5548	23883	23	1985	2
25017	Middlesex	1611699	6892503	Massachusetts	195	8/3/20	Monday	1187124	17907	23932	49	1988	3
25017	Middlesex	1611699	6892503	Massachusetts	196	8/4/20	Tuesday	1203133	16009	23982	50	1989	1
25017	Middlesex	1611699	6892503	Massachusetts	197	8/5/20	Wednesday	1219977	16844	24044	62	1989	0
25017	Middlesex	1611699	6892503	Massachusetts	198	8/6/20	Thursday	1235437	15460	24110	66	1998	9
25017	Middlesex	1611699	6892503	Massachusetts	199	8/7/20	Friday	1250900	15463	24170	60	1999	1
25017	Middlesex	1611699	6892503	Massachusetts	200	8/8/20	Saturday	1259993	9093	24195	25	2002	3
25017	Middlesex	1611699	6892503	Massachusetts	201	8/9/20	Sunday	1266082	6089	24209	14	2003	1
25017	Middlesex	1611699	6892503	Massachusetts	202	8/10/20	Monday	1285460	19378	24268	59	2005	2
25017	Middlesex	1611699	6892503	Massachusetts	203	8/11/20	Tuesday	1303256	17796	24302	34	2006	1
25017	Middlesex	1611699	6892503	Massachusetts	204	8/12/20	Wednesday	1321466	18210	24363	61	2006	0
25017	Middlesex	1611699	6892503	Massachusetts	205	8/13/20	Thursday	1339070	17604	24420	57	2006	0
25017	Middlesex	1611699	6892503	Massachusetts	206	8/14/20	Friday	1357049	17979	24468	48	2006	0
25017	Middlesex	1611699	6892503	Massachusetts	207	8/15/20	Saturday	1366856	9807	24497	29	2006	0
25017	Middlesex	1611699	6892503	Massachusetts	208	8/16/20	Sunday	1374525	7669	24519	22	2006	0
25017	Middlesex	1611699	6892503	Massachusetts	209	8/17/20	Monday	1399816	25291	24579	60	2006	0
25017	Middlesex	1611699	6892503	Massachusetts	210	8/18/20	Tuesday	1423407	23591	24647	68	2006	0
25017	Middlesex	1611699	6892503	Massachusetts	211	8/19/20	Wednesday	1446181	22774	24725	78	2006	0
25017	Middlesex	1611699	6892503	Massachusetts	212	8/20/20	Thursday	1467844	21663	24786	61	2036	30
25017	Middlesex	1611699	6892503	Massachusetts	213	8/21/20	Friday	1487157	19313	24855	69	2038	2
25017	Middlesex	1611699	6892503	Massachusetts	214	8/22/20	Saturday	1499288	12131	24887	32	2043	5
25017	Middlesex	1611699	6892503	Massachusetts	215	8/23/20	Sunday	1508753	9465	24905	18	2043	0
25017	Middlesex	1611699	6892503	Massachusetts	216	8/24/20	Monday	1533410	24657	24975	70	2053	10
25017	Middlesex	1611699	6892503	Massachusetts	217	8/25/20	Tuesday	1556702	23292	25064	89	2054	1
25017	Middlesex	1611699	6892503	Massachusetts	218	8/26/20	Wednesday	1580051	23349	25142	78	2058	4
25017	Middlesex	1611699	6892503	Massachusetts	219	8/27/20	Thursday	1599029	18978	25210	68	2062	4
25017	Middlesex	1611699	6892503	Massachusetts	220	8/28/20	Friday	1620977	21948	25297	87	2062	0
25017	Middlesex	1611699	6892503	Massachusetts	221	8/29/20	Saturday	1636805	15828	25328	31	2064	2
25017	Middlesex	1611699	6892503	Massachusetts	222	8/30/20	Sunday	1648727	11922	25355	27	2068	4
25017	Middlesex	1611699	6892503	Massachusetts	223	8/31/20	Monday	1672830	24103	25423	68	2070	2
25017	Middlesex	1611699	6892503	Massachusetts	224	9/1/20	Tuesday	1695680	22850	25498	75	2071	1
25017	Middlesex	1611699	6892503	Massachusetts	225	9/2/20	Wednesday	1715374	19694	25564	66	2070	-1
25017	Middlesex	1611699	6892503	Massachusetts	226	9/3/20	Thursday	1735195	19821	25495	-69	2071	1
25017	Middlesex	1611699	6892503	Massachusetts	227	9/4/20	Friday	1751989	16794	25558	63	2075	4
25017	Middlesex	1611699	6892503	Massachusetts	228	9/5/20	Saturday	1760979	8990	25629	71	2082	7
25017	Middlesex	1611699	6892503	Massachusetts	229	9/6/20	Sunday	1767716	6737	25712	83	2083	1
25017	Middlesex	1611699	6892503	Massachusetts	230	9/7/20	Monday	1775503	7787	25752	40	2086	3
25017	Middlesex	1611699	6892503	Massachusetts	231	9/8/20	Tuesday	1796229	20726	25792	40	2087	1
25017	Middlesex	1611699	6892503	Massachusetts	232	9/9/20	Wednesday	1814652	18423	25847	55	2089	2
25017	Middlesex	1611699	6892503	Massachusetts	233	9/10/20	Thursday	1830189	15537	25931	84	2094	5
25017	Middlesex	1611699	6892503	Massachusetts	234	9/11/20	Friday	1845516	15327	26021	90	2096	2
25017	Middlesex	1611699	6892503	Massachusetts	235	9/12/20	Saturday	1855231	9715	26138	117	2102	6
25017	Middlesex	1611699	6892503	Massachusetts	236	9/13/20	Sunday	1863749	8518	26182	44	2105	3
25017	Middlesex	1611699	6892503	Massachusetts	237	9/14/20	Monday	1883189	19440	26246	64	2107	2
25017	Middlesex	1611699	6892503	Massachusetts	238	9/15/20	Tuesday	1901325	18136	26304	58	2109	2
25017	Middlesex	1611699	6892503	Massachusetts	239	9/16/20	Wednesday	1917601	16276	26383	79	2115	6
25017	Middlesex	1611699	6892503	Massachusetts	240	9/17/20	Thursday	1932100	14499	26469	86	2115	0
25017	Middlesex	1611699	6892503	Massachusetts	241	9/18/20	Friday	1946577	14477	26545	76	2116	1
25017	Middlesex	1611699	6892503	Massachusetts	242	9/19/20	Saturday	1954438	7861	26644	99	2120	4
25017	Middlesex	1611699	6892503	Massachusetts	243	9/20/20	Sunday	1960478	6040	26732	88	2122	2
25017	Middlesex	1611699	6892503	Massachusetts	244	9/21/20	Monday	1977822	17344	26784	52	2123	1
25017	Middlesex	1611699	6892503	Massachusetts	245	9/22/20	Tuesday	1995049	17227	26820	36	2127	4
25017	Middlesex	1611699	6892503	Massachusetts	246	9/23/20	Wednesday	2010799	15750	26943	123	2133	6
25017	Middlesex	1611699	6892503	Massachusetts	247	9/24/20	Thursday	2026643	15844	27014	71	2138	5
25017	Middlesex	1611699	6892503	Massachusetts	248	9/25/20	Friday	2041890	15247	27103	89	2139	1
25017	Middlesex	1611699	6892503	Massachusetts	249	9/26/20	Saturday	2052418	10528	27201	98	2143	4
25017	Middlesex	1611699	6892503	Massachusetts	250	9/27/20	Sunday	2060632	8214	27340	139	2146	3
25017	Middlesex	1611699	6892503	Massachusetts	251	9/28/20	Monday	2080448	19816	27392	52	2149	3
25017	Middlesex	1611699	6892503	Massachusetts	252	9/29/20	Tuesday	2098938	18490	27507	115	2149	0
25017	Middlesex	1611699	6892503	Massachusetts	253	9/30/20	Wednesday	2115122	16184	27624	117	2154	5
25017	Middlesex	1611699	6892503	Massachusetts	254	10/1/20	Thursday	2130249	15127	27779	155	2156	2
25017	Middlesex	1611699	6892503	Massachusetts	255	10/2/20	Friday	2146021	15772	27961	182	2160	4
25017	Middlesex	1611699	6892503	Massachusetts	256	10/3/20	Saturday	2156750	10729	28101	140	2166	6
25017	Middlesex	1611699	6892503	Massachusetts	257	10/4/20	Sunday	2163915	7165	28243	142	2166	0
25017	Middlesex	1611699	6892503	Massachusetts	258	10/5/20	Monday	2184248	20333	28308	65	2172	6
25017	Middlesex	1611699	6892503	Massachusetts	259	10/6/20	Tuesday	2204746	20498	28392	84	2172	0
25017	Middlesex	1611699	6892503	Massachusetts	260	10/7/20	Wednesday	2224389	19643	28533	141	2175	3
25017	Middlesex	1611699	6892503	Massachusetts	261	10/8/20	Thursday	2242300	17911	28638	105	2178	3
25017	Middlesex	1611699	6892503	Massachusetts	262	10/9/20	Friday	2257173	14873	28796	158	2182	4
25017	Middlesex	1611699	6892503	Massachusetts	263	10/10/20	Saturday	2266932	9759	28917	121	2186	4
25017	Middlesex	1611699	6892503	Massachusetts	264	10/11/20	Sunday	2273738	6806	29055	138	2190	4
25017	Middlesex	1611699	6892503	Massachusetts	265	10/12/20	Monday	2286678	12940	29225	170	2192	2
25017	Middlesex	1611699	6892503	Massachusetts	266	10/13/20	Tuesday	2303799	17121	29358	133	2196	4
25017	Middlesex	1611699	6892503	Massachusetts	267	10/14/20	Wednesday	2322826	19027	29460	102	2200	4
25017	Middlesex	1611699	6892503	Massachusetts	268	10/15/20	Thursday	2340138	17312	29587	127	2205	5
25017	Middlesex	1611699	6892503	Massachusetts	269	10/16/20	Friday	2356081	15943	29728	141	2214	9
25017	Middlesex	1611699	6892503	Massachusetts	270	10/17/20	Saturday	2365825	9744	29845	117	2219	5
25017	Middlesex	1611699	6892503	Massachusetts	271	10/18/20	Sunday	2372716	6891	29986	141	2223	4
25017	Middlesex	1611699	6892503	Massachusetts	272	10/19/20	Monday	2391708	18992	30182	196	2226	3
25017	Middlesex	1611699	6892503	Massachusetts	273	10/20/20	Tuesday	2410690	18982	30367	185	2226	0
25017	Middlesex	1611699	6892503	Massachusetts	274	10/21/20	Wednesday	2429042	18352	30502	135	2232	6
25017	Middlesex	1611699	6892503	Massachusetts	275	10/22/20	Thursday	2447547	18505	30656	154	2240	8
25017	Middlesex	1611699	6892503	Massachusetts	276	10/23/20	Friday	2464682	17135	30831	175	2243	3
25017	Middlesex	1611699	6892503	Massachusetts	277	10/24/20	Saturday	2476092	11410	31032	201	2245	2
25017	Middlesex	1611699	6892503	Massachusetts	278	10/25/20	Sunday	2483416	7324	31257	225	2252	7
25017	Middlesex	1611699	6892503	Massachusetts	279	10/26/20	Monday	2504440	21024	31401	144	2256	4
25017	Middlesex	1611699	6892503	Massachusetts	280	10/27/20	Tuesday	2524880	20440	31594	193	2257	1
25017	Middlesex	1611699	6892503	Massachusetts	281	10/28/20	Wednesday	2543860	18980	31808	214	2265	8
25017	Middlesex	1611699	6892503	Massachusetts	282	10/29/20	Thursday	2564032	20172	32015	207	2272	7
25017	Middlesex	1611699	6892503	Massachusetts	283	10/30/20	Friday	2579134	15102	32295	280	2279	7
25017	Middlesex	1611699	6892503	Massachusetts	284	10/31/20	Saturday	2590553	11419	32557	262	2281	2
25017	Middlesex	1611699	6892503	Massachusetts	285	11/1/20	Sunday	2598543	7990	32781	224	2288	7
25017	Middlesex	1611699	6892503	Massachusetts	286	11/2/20	Monday	2621371	22828	32907	126	2288	0
25017	Middlesex	1611699	6892503	Massachusetts	287	11/3/20	Tuesday	2646984	25613	33119	212	2290	2
25017	Middlesex	1611699	6892503	Massachusetts	288	11/4/20	Wednesday	2668426	21442	33452	333	2297	7
25017	Middlesex	1611699	6892503	Massachusetts	289	11/5/20	Thursday	2690914	22488	33774	322	2305	8
25017	Middlesex	1611699	6892503	Massachusetts	290	11/6/20	Friday	2711464	20550	34142	368	2310	5
25017	Middlesex	1611699	6892503	Massachusetts	291	11/7/20	Saturday	2724138	12674	34586	444	2314	4
25017	Middlesex	1611699	6892503	Massachusetts	292	11/8/20	Sunday	2734078	9940	34979	393	2319	5
25017	Middlesex	1611699	6892503	Massachusetts	293	11/9/20	Monday	2758793	24715	35177	198	2322	3
25017	Middlesex	1611699	6892503	Massachusetts	294	11/10/20	Tuesday	2782596	23803	35516	339	2325	3
25017	Middlesex	1611699	6892503	Massachusetts	295	11/11/20	Wednesday	2805624	23028	36023	507	2333	8
25017	Middlesex	1611699	6892503	Massachusetts	296	11/12/20	Thursday	2830195	24571	36551	528	2341	8
25017	Middlesex	1611699	6892503	Massachusetts	297	11/13/20	Friday	2852096	21901	37113	562	2347	6
25017	Middlesex	1611699	6892503	Massachusetts	298	11/14/20	Saturday	2866654	14558	37652	539	2351	4
25017	Middlesex	1611699	6892503	Massachusetts	299	11/15/20	Sunday	2876942	10288	38246	594	2355	4
25017	Middlesex	1611699	6892503	Massachusetts	300	11/16/20	Monday	2904680	27738	38643	397	2356	1
25017	Middlesex	1611699	6892503	Massachusetts	301	11/17/20	Tuesday	2932888	28208	39117	474	2360	4
25017	Middlesex	1611699	6892503	Massachusetts	302	11/18/20	Wednesday	2963313	30425	39666	549	2366	6
25017	Middlesex	1611699	6892503	Massachusetts	303	11/19/20	Thursday	2993782	30469	40230	564	2367	1
25017	Middlesex	1611699	6892503	Massachusetts	304	11/20/20	Friday	3020053	26271	40680	450	2374	7
25017	Middlesex	1611699	6892503	Massachusetts	305	11/21/20	Saturday	3038578	18525	41384	704	2379	5
25017	Middlesex	1611699	6892503	Massachusetts	306	11/22/20	Sunday	3050421	11843	42019	635	2385	6
25017	Middlesex	1611699	6892503	Massachusetts	307	11/23/20	Monday	3080102	29681	42437	418	2391	6
25017	Middlesex	1611699	6892503	Massachusetts	308	11/24/20	Tuesday	3107313	27211	42863	426	2394	3
25017	Middlesex	1611699	6892503	Massachusetts	309	11/25/20	Wednesday	3126884	19571	43538	675	2401	7
25017	Middlesex	1611699	6892503	Massachusetts	310	11/26/20	Thursday	3129093	2209	43538	0	2401	0
25017	Middlesex	1611699	6892503	Massachusetts	311	11/27/20	Friday	3147978	18885	44577	1039	2406	5
25017	Middlesex	1611699	6892503	Massachusetts	312	11/28/20	Saturday	3164530	16552	45363	786	2409	3
25017	Middlesex	1611699	6892503	Massachusetts	313	11/29/20	Sunday	3175872	11342	45972	609	2418	9
25017	Middlesex	1611699	6892503	Massachusetts	314	11/30/20	Monday	3205675	29803	46230	258	2425	7
25017	Middlesex	1611699	6892503	Massachusetts	315	12/1/20	Tuesday	3235774	30099	46743	513	2430	5
25017	Middlesex	1611699	6892503	Massachusetts	316	12/2/20	Wednesday	3265237	29463	47671	928	2435	5
25017	Middlesex	1611699	6892503	Massachusetts	317	12/3/20	Thursday	3293920	28683	48896	1225	2443	8
25017	Middlesex	1611699	6892503	Massachusetts	318	12/4/20	Friday	3321776	27856	50108	1212	2450	7
25017	Middlesex	1611699	6892503	Massachusetts	319	12/5/20	Saturday	3334173	12397	51310	1202	2455	5
25017	Middlesex	1611699	6892503	Massachusetts	320	12/6/20	Sunday	3345675	11502	52345	1035	2468	13
25017	Middlesex	1611699	6892503	Massachusetts	321	12/7/20	Monday	3374939	29264	52839	494	2479	11
25017	Middlesex	1611699	6892503	Massachusetts	322	12/8/20	Tuesday	3401656	26717	53518	679	2483	4
25017	Middlesex	1611699	6892503	Massachusetts	323	12/9/20	Wednesday	3428366	26710	54680	1162	2503	20
25017	Middlesex	1611699	6892503	Massachusetts	324	12/10/20	Thursday	3454767	26401	55765	1085	2507	4
25017	Middlesex	1611699	6892503	Massachusetts	325	12/11/20	Friday	3480099	25332	56850	1085	2514	7
25017	Middlesex	1611699	6892503	Massachusetts	326	12/12/20	Saturday	3495402	15303	57947	1097	2522	8
25017	Middlesex	1611699	6892503	Massachusetts	327	12/13/20	Sunday	3507563	12161	59078	1131	2529	7
25017	Middlesex	1611699	6892503	Massachusetts	328	12/14/20	Monday	3535735	28172	59835	757	2538	9
25017	Middlesex	1611699	6892503	Massachusetts	329	12/15/20	Tuesday	3565283	29548	60621	786	2540	2
25017	Middlesex	1611699	6892503	Massachusetts	330	12/16/20	Wednesday	3593940	28657	61640	1019	2551	11
25017	Middlesex	1611699	6892503	Massachusetts	331	12/17/20	Thursday	3606814	12874	62721	1081	2563	12
25017	Middlesex	1611699	6892503	Massachusetts	332	12/18/20	Friday	3633611	26797	63998	1277	2573	10
25017	Middlesex	1611699	6892503	Massachusetts	333	12/19/20	Saturday	3653543	19932	64782	784	2582	9
25017	Middlesex	1611699	6892503	Massachusetts	334	12/20/20	Sunday	3667168	13625	65653	871	2597	15
25017	Middlesex	1611699	6892503	Massachusetts	335	12/21/20	Monday	3701149	33981	66506	853	2602	5
25017	Middlesex	1611699	6892503	Massachusetts	336	12/22/20	Tuesday	3731655	30506	67233	727	2611	9
25017	Middlesex	1611699	6892503	Massachusetts	337	12/23/20	Wednesday	3752932	21277	68154	921	2626	15
25017	Middlesex	1611699	6892503	Massachusetts	338	12/24/20	Thursday	3763630	10698	69259	1105	2644	18
25017	Middlesex	1611699	6892503	Massachusetts	339	12/25/20	Friday	3765144	1514	69259	0	2644	0
25017	Middlesex	1611699	6892503	Massachusetts	340	12/26/20	Saturday	3781689	16545	70748	1489	2658	14
25017	Middlesex	1611699	6892503	Massachusetts	341	12/27/20	Sunday	3792951	11262	71348	600	2672	14
25017	Middlesex	1611699	6892503	Massachusetts	342	12/28/20	Monday	3824342	31391	72124	776	2680	8
25017	Middlesex	1611699	6892503	Massachusetts	343	12/29/20	Tuesday	3853068	28726	72973	849	2694	14
25017	Middlesex	1611699	6892503	Massachusetts	344	12/30/20	Wednesday	3876496	23428	74298	1325	2718	24
25017	Middlesex	1611699	6892503	Massachusetts	345	12/31/20	Thursday	3891601	15105	75615	1317	2729	11
25017	Middlesex	1611699	6892503	Massachusetts	346	1/1/21	Friday	3896820	5219	75615	0	2729	0
25017	Middlesex	1611699	6892503	Massachusetts	347	1/2/21	Saturday	3915083	18263	77222	1607	2740	11
25017	Middlesex	1611699	6892503	Massachusetts	348	1/3/21	Sunday	3927433	12350	77821	599	2759	19
25017	Middlesex	1611699	6892503	Massachusetts	349	1/4/21	Monday	3961100	33667	78663	842	2772	13
25017	Middlesex	1611699	6892503	Massachusetts	350	1/5/21	Tuesday	3990852	29752	79505	842	2784	12
25017	Middlesex	1611699	6892503	Massachusetts	351	1/6/21	Wednesday	4018416	27564	80812	1307	2802	18
25017	Middlesex	1611699	6892503	Massachusetts	352	1/7/21	Thursday	4044490	26074	82238	1426	2807	5
25017	Middlesex	1611699	6892503	Massachusetts	353	1/8/21	Friday	4068178	23688	83698	1460	2819	12
25017	Middlesex	1611699	6892503	Massachusetts	354	1/9/21	Saturday	4084297	16119	85112	1414	2837	18
25017	Middlesex	1611699	6892503	Massachusetts	355	1/10/21	Sunday	4095597	11300	86020	908	2851	14
25017	Middlesex	1611699	6892503	Massachusetts	356	1/11/21	Monday	4123082	27485	86826	806	2863	12
25017	Middlesex	1611699	6892503	Massachusetts	357	1/12/21	Tuesday	4148215	25133	87864	1038	2879	16
25017	Middlesex	1611699	6892503	Massachusetts	358	1/13/21	Wednesday	4171349	23134	88898	1034	2903	24
25017	Middlesex	1611699	6892503	Massachusetts	359	1/14/21	Thursday	4194074	22725	89999	1101	2910	7
25017	Middlesex	1611699	6892503	Massachusetts	360	1/15/21	Friday	4215525	21451	90918	919	2925	15
25017	Middlesex	1611699	6892503	Massachusetts	361	1/16/21	Saturday	4229711	14186	91946	1028	2939	14
25017	Middlesex	1611699	6892503	Massachusetts	362	1/17/21	Sunday	4240613	10902	92781	835	2950	11
25017	Middlesex	1611699	6892503	Massachusetts	363	1/18/21	Monday	4260395	19782	93414	633	2958	8
25017	Middlesex	1611699	6892503	Massachusetts	364	1/19/21	Tuesday	4286746	26351	93861	447	2969	11
25017	Middlesex	1611699	6892503	Massachusetts	365	1/20/21	Wednesday	4307851	21105	94631	770	2992	23
25017	Middlesex	1611699	6892503	Massachusetts	366	1/21/21	Thursday	4329205	21354	95512	881	3004	12
25017	Middlesex	1611699	6892503	Massachusetts	367	1/22/21	Friday	4348520	19315	96331	819	3020	16
25017	Middlesex	1611699	6892503	Massachusetts	368	1/23/21	Saturday	4361465	12945	97177	846	3031	11
25017	Middlesex	1611699	6892503	Massachusetts	369	1/24/21	Sunday	4371831	10366	97870	693	3036	5
25017	Middlesex	1611699	6892503	Massachusetts	370	1/25/21	Monday	4394848	23017	98482	612	3042	6
25017	Middlesex	1611699	6892503	Massachusetts	371	1/26/21	Tuesday	4416551	21703	98828	346	3051	9
25017	Middlesex	1611699	6892503	Massachusetts	372	1/27/21	Wednesday	4435154	18603	99560	732	3065	14
25017	Middlesex	1611699	6892503	Massachusetts	373	1/28/21	Thursday	4452926	17772	100273	713	3074	9
25017	Middlesex	1611699	6892503	Massachusetts	374	1/29/21	Friday	4468779	15853	100774	501	3091	17
25017	Middlesex	1611699	6892503	Massachusetts	375	1/30/21	Saturday	4478653	9874	101488	714	3114	23
25017	Middlesex	1611699	6892503	Massachusetts	376	1/31/21	Sunday	4486896	8243	101919	431	3126	12
25017	Middlesex	1611699	6892503	Massachusetts	377	2/1/21	Monday	4501307	14411	102399	480	3134	8
25017	Middlesex	1611699	6892503	Massachusetts	378	2/2/21	Tuesday	4513384	12077	102781	382	3142	8
25017	Middlesex	1611699	6892503	Massachusetts	379	2/3/21	Wednesday	4531043	17659	103162	381	3155	13
25017	Middlesex	1611699	6892503	Massachusetts	380	2/4/21	Thursday	4546333	15290	103581	419	3166	11
25017	Middlesex	1611699	6892503	Massachusetts	381	2/5/21	Friday	4560281	13948	104142	561	3187	21
25017	Middlesex	1611699	6892503	Massachusetts	382	2/6/21	Saturday	4569245	8964	104730	588	3202	15
25017	Middlesex	1611699	6892503	Massachusetts	383	2/7/21	Sunday	4574417	5172	105266	536	3216	14
25017	Middlesex	1611699	6892503	Massachusetts	384	2/8/21	Monday	4590632	16215	105526	260	3228	12
25017	Middlesex	1611699	6892503	Massachusetts	385	2/9/21	Tuesday	4603674	13042	105754	228	3241	13
25017	Middlesex	1611699	6892503	Massachusetts	386	2/10/21	Wednesday	4618692	15018	106111	357	3256	15
25017	Middlesex	1611699	6892503	Massachusetts	387	2/11/21	Thursday	4632864	14172	106482	371	3265	9
25017	Middlesex	1611699	6892503	Massachusetts	388	2/12/21	Friday	4644149	11285	106911	429	3282	17
25017	Middlesex	1611699	6892503	Massachusetts	389	2/13/21	Saturday	4652331	8182	107316	405	3295	13
25017	Middlesex	1611699	6892503	Massachusetts	390	2/14/21	Sunday	4658274	5943	107656	340	3312	17
25017	Middlesex	1611699	6892503	Massachusetts	391	2/15/21	Monday	4668663	10389	107996	340	3320	8
25017	Middlesex	1611699	6892503	Massachusetts	392	2/16/21	Tuesday	4681440	12777	108172	176	3336	16
25017	Middlesex	1611699	6892503	Massachusetts	393	2/17/21	Wednesday	4694246	12806	108411	239	3343	7
25017	Middlesex	1611699	6892503	Massachusetts	394	2/18/21	Thursday	4706396	12150	108759	348	3351	8
25017	Middlesex	1611699	6892503	Massachusetts	395	2/19/21	Friday	4717046	10650	109093	334	3361	10
25017	Middlesex	1611699	6892503	Massachusetts	396	2/20/21	Saturday	4725979	8933	109457	364	3371	10
25017	Middlesex	1611699	6892503	Massachusetts	397	2/21/21	Sunday	4733511	7532	109679	222	3382	11
25017	Middlesex	1611699	6892503	Massachusetts	398	2/22/21	Monday	4749583	16072	109891	212	3389	7
25017	Middlesex	1611699	6892503	Massachusetts	399	2/23/21	Tuesday	4763023	13440	110116	225	3398	9
25017	Middlesex	1611699	6892503	Massachusetts	400	2/24/21	Wednesday	4774713	11690	110488	372	3409	11
25017	Middlesex	1611699	6892503	Massachusetts	401	2/25/21	Thursday	4785994	11281	110899	411	3416	7
25017	Middlesex	1611699	6892503	Massachusetts	402	2/26/21	Friday	4796621	10627	111231	332	3420	4
25017	Middlesex	1611699	6892503	Massachusetts	403	2/27/21	Saturday	4803557	6936	111505	274	3429	9
25017	Middlesex	1611699	6892503	Massachusetts	404	2/28/21	Sunday	4809422	5865	111798	293	3438	9
25017	Middlesex	1611699	6892503	Massachusetts	405	3/1/21	Monday	4822604	13182	112066	268	3444	6
25017	Middlesex	1611699	6892503	Massachusetts	406	3/2/21	Tuesday	4833595	10991	112050	-16	3452	8
25017	Middlesex	1611699	6892503	Massachusetts	407	3/3/21	Wednesday	4844626	11031	112361	311	3460	8
25017	Middlesex	1611699	6892503	Massachusetts	408	3/4/21	Thursday	4855079	10453	112643	282	3468	8
25017	Middlesex	1611699	6892503	Massachusetts	409	3/5/21	Friday	4864804	9725	112945	302	3472	4
25017	Middlesex	1611699	6892503	Massachusetts	410	3/6/21	Saturday	4871529	6725	113262	317	3482	10
25017	Middlesex	1611699	6892503	Massachusetts	411	3/7/21	Sunday	4877359	5830	113553	291	3493	11
25017	Middlesex	1611699	6892503	Massachusetts	412	3/8/21	Monday	4889950	12591	113766	213	3495	2
25017	Middlesex	1611699	6892503	Massachusetts	413	3/9/21	Tuesday	4901748	11798	113972	206	3499	4
25017	Middlesex	1611699	6892503	Massachusetts	414	3/10/21	Wednesday	4912531	10783	114299	327	3506	7
25017	Middlesex	1611699	6892503	Massachusetts	415	3/11/21	Thursday	4922872	10341	114617	318	3514	8
25017	Middlesex	1611699	6892503	Massachusetts	416	3/12/21	Friday	4932450	9578	115029	412	3523	9
25017	Middlesex	1611699	6892503	Massachusetts	417	3/13/21	Saturday	4939453	7003	115376	347	3530	7
25017	Middlesex	1611699	6892503	Massachusetts	418	3/14/21	Sunday	4945103	5650	115697	321	3536	6
25017	Middlesex	1611699	6892503	Massachusetts	419	3/15/21	Monday	4958135	13032	115937	240	3540	4
25017	Middlesex	1611699	6892503	Massachusetts	420	3/16/21	Tuesday	4970254	12119	116175	238	3545	5
25017	Middlesex	1611699	6892503	Massachusetts	421	3/17/21	Wednesday	4981689	11435	116588	413	3550	5
25017	Middlesex	1611699	6892503	Massachusetts	422	3/18/21	Thursday	4992810	11121	117031	443	3553	3
25017	Middlesex	1611699	6892503	Massachusetts	423	3/19/21	Friday	5003559	10749	117434	403	3561	8
25017	Middlesex	1611699	6892503	Massachusetts	424	3/20/21	Saturday	5010639	7080	117840	406	3571	10
25017	Middlesex	1611699	6892503	Massachusetts	425	3/21/21	Sunday	5017079	6440	118225	385	3577	6
25017	Middlesex	1611699	6892503	Massachusetts	426	3/22/21	Monday	5030875	13796	118504	279	3584	7
25017	Middlesex	1611699	6892503	Massachusetts	427	3/23/21	Tuesday	5043317	12442	118787	283	3587	3
25017	Middlesex	1611699	6892503	Massachusetts	428	3/24/21	Wednesday	5055458	12141	119223	436	3599	12
25017	Middlesex	1611699	6892503	Massachusetts	429	3/25/21	Thursday	5067403	11945	119685	462	3609	10
25017	Middlesex	1611699	6892503	Massachusetts	430	3/26/21	Friday	5078865	11462	120170	485	3616	7
25017	Middlesex	1611699	6892503	Massachusetts	431	3/27/21	Saturday	5086394	7529	120686	516	3624	8
25017	Middlesex	1611699	6892503	Massachusetts	432	3/28/21	Sunday	5093320	6926	121081	395	3632	8
25017	Middlesex	1611699	6892503	Massachusetts	433	3/29/21	Monday	5107567	14247	121435	354	3636	4
25017	Middlesex	1611699	6892503	Massachusetts	434	3/30/21	Tuesday	5120547	12980	121737	302	3638	2
25017	Middlesex	1611699	6892503	Massachusetts	435	3/31/21	Wednesday	5133596	13049	122222	485	3645	7
25017	Middlesex	1611699	6892503	Massachusetts	436	4/1/21	Thursday	5145519	11923	122757	535	3654	9
25017	Middlesex	1611699	6892503	Massachusetts	437	4/2/21	Friday	5156381	10862	123209	452	3661	7
25017	Middlesex	1611699	6892503	Massachusetts	438	4/3/21	Saturday	5164129	7748	123681	472	3666	5
25017	Middlesex	1611699	6892503	Massachusetts	439	4/4/21	Sunday	5169005	4876	123681	0	3666	0
25017	Middlesex	1611699	6892503	Massachusetts	440	4/5/21	Monday	5183863	14858	124297	616	3677	11
25017	Middlesex	1611699	6892503	Massachusetts	441	4/6/21	Tuesday	5197208	13345	124618	321	3680	3
25017	Middlesex	1611699	6892503	Massachusetts	442	4/7/21	Wednesday	5209984	12776	125122	504	3682	2
25017	Middlesex	1611699	6892503	Massachusetts	443	4/8/21	Thursday	5221538	11554	125587	465	3683	1
25017	Middlesex	1611699	6892503	Massachusetts	444	4/9/21	Friday	5232859	11321	126060	473	3684	1
25017	Middlesex	1611699	6892503	Massachusetts	445	4/10/21	Saturday	5240699	7840	126556	496	3685	1
25017	Middlesex	1611699	6892503	Massachusetts	446	4/11/21	Sunday	5247270	6571	127007	451	3685	0
25017	Middlesex	1611699	6892503	Massachusetts	447	4/12/21	Monday	5262315	15045	127341	334	3689	4
25017	Middlesex	1611699	6892503	Massachusetts	448	4/13/21	Tuesday	5275794	13479	127550	209	3689	0
25017	Middlesex	1611699	6892503	Massachusetts	449	4/14/21	Wednesday	5288939	13145	127985	435	3692	3
25017	Middlesex	1611699	6892503	Massachusetts	450	4/15/21	Thursday	5300466	11527	128401	416	3692	0
25017	Middlesex	1611699	6892503	Massachusetts	451	4/16/21	Friday	5310119	9653	128832	431	3694	2
25017	Middlesex	1611699	6892503	Massachusetts	452	4/17/21	Saturday	5317442	7323	129172	340	3695	1
25017	Middlesex	1611699	6892503	Massachusetts	453	4/18/21	Sunday	5323285	5843	129437	265	3696	1
25017	Middlesex	1611699	6892503	Massachusetts	454	4/19/21	Monday	5334010	10725	129684	247	3699	3
25017	Middlesex	1611699	6892503	Massachusetts	455	4/20/21	Tuesday	5344904	10894	129834	150	3700	1
25017	Middlesex	1611699	6892503	Massachusetts	456	4/21/21	Wednesday	5355204	10300	130103	269	3701	1
25017	Middlesex	1611699	6892503	Massachusetts	457	4/22/21	Thursday	5365789	10585	130366	263	3705	4
25017	Middlesex	1611699	6892503	Massachusetts	458	4/23/21	Friday	5377006	11217	130661	295	3708	3
25017	Middlesex	1611699	6892503	Massachusetts	459	4/24/21	Saturday	5385034	8028	130965	304	3709	1
25017	Middlesex	1611699	6892503	Massachusetts	460	4/25/21	Sunday	5391873	6839	131174	209	3710	1
25017	Middlesex	1611699	6892503	Massachusetts	461	4/26/21	Monday	5405286	13413	131332	158	3713	3
25017	Middlesex	1611699	6892503	Massachusetts	462	4/27/21	Tuesday	5416737	11451	131487	155	3713	0
25017	Middlesex	1611699	6892503	Massachusetts	463	4/28/21	Wednesday	5427907	11170	131763	276	3715	2
25017	Middlesex	1611699	6892503	Massachusetts	464	4/29/21	Thursday	5438389	10482	132011	248	3718	3
25017	Middlesex	1611699	6892503	Massachusetts	465	4/30/21	Friday	5447700	9311	132248	237	3720	2
25017	Middlesex	1611699	6892503	Massachusetts	466	5/1/21	Saturday	5453790	6090	132458	210	3721	1
25017	Middlesex	1611699	6892503	Massachusetts	467	5/2/21	Sunday	5458842	5052	132603	145	3721	0
25017	Middlesex	1611699	6892503	Massachusetts	468	5/3/21	Monday	5470991	12149	132683	80	3725	4
25017	Middlesex	1611699	6892503	Massachusetts	469	5/4/21	Tuesday	5481788	10797	132810	127	3725	0
25017	Middlesex	1611699	6892503	Massachusetts	470	5/5/21	Wednesday	5491088	9300	132967	157	3729	4
25017	Middlesex	1611699	6892503	Massachusetts	471	5/6/21	Thursday	5499795	8707	133161	194	3729	0
25017	Middlesex	1611699	6892503	Massachusetts	472	5/7/21	Friday	5508420	8625	133329	168	3731	2
25017	Middlesex	1611699	6892503	Massachusetts	473	5/8/21	Saturday	5514017	5597	133465	136	3732	1
25017	Middlesex	1611699	6892503	Massachusetts	474	5/9/21	Sunday	5518446	4429	133571	106	3732	0
25017	Middlesex	1611699	6892503	Massachusetts	475	5/10/21	Monday	5530155	11709	133645	74	3736	4
25017	Middlesex	1611699	6892503	Massachusetts	476	5/11/21	Tuesday	5540381	10226	133668	23	3736	0
25017	Middlesex	1611699	6892503	Massachusetts	477	5/12/21	Wednesday	5549886	9505	133808	140	3736	0
25017	Middlesex	1611699	6892503	Massachusetts	478	5/13/21	Thursday	5558019	8133	133890	82	3737	1
25017	Middlesex	1611699	6892503	Massachusetts	479	5/14/21	Friday	5566232	8213	133940	50	3739	2
25017	Middlesex	1611699	6892503	Massachusetts	480	5/15/21	Saturday	5571666	5434	134047	107	3739	0
25017	Middlesex	1611699	6892503	Massachusetts	481	5/16/21	Sunday	5576313	4647	134134	87	3739	0
25017	Middlesex	1611699	6892503	Massachusetts	482	5/17/21	Monday	5587274	10961	134167	33	3744	5
25017	Middlesex	1611699	6892503	Massachusetts	483	5/18/21	Tuesday	5597046	9772	134220	53	3746	2
25017	Middlesex	1611699	6892503	Massachusetts	484	5/19/21	Wednesday	5605384	8338	134286	66	3749	3
25017	Middlesex	1611699	6892503	Massachusetts	485	5/20/21	Thursday	5612636	7252	134362	76	3749	0
25017	Middlesex	1611699	6892503	Massachusetts	486	5/21/21	Friday	5619844	7208	134439	77	3751	2
25017	Middlesex	1611699	6892503	Massachusetts	487	5/22/21	Saturday	5624429	4585	134526	87	3751	0
25017	Middlesex	1611699	6892503	Massachusetts	488	5/23/21	Sunday	5628786	4357	134583	57	3751	0
25017	Middlesex	1611699	6892503	Massachusetts	489	5/24/21	Monday	5638097	9311	134619	36	3751	0
25017	Middlesex	1611699	6892503	Massachusetts	490	5/25/21	Tuesday	5646240	8143	134657	38	3752	1
25017	Middlesex	1611699	6892503	Massachusetts	491	5/26/21	Wednesday	5653203	6963	134729	72	3753	1
25017	Middlesex	1611699	6892503	Massachusetts	492	5/27/21	Thursday	5659162	5959	134758	29	3754	1
25017	Middlesex	1611699	6892503	Massachusetts	493	5/28/21	Friday	5664384	5222	134817	59	3755	1
25017	Middlesex	1611699	6892503	Massachusetts	494	5/29/21	Saturday	5668079	3695	134846	29	3757	2
25017	Middlesex	1611699	6892503	Massachusetts	495	5/30/21	Sunday	5672169	4090	134871	25	3757	0
25017	Middlesex	1611699	6892503	Massachusetts	496	5/31/21	Monday	5675696	3527	134871	0	3757	0
25017	Middlesex	1611699	6892503	Massachusetts	497	6/1/21	Tuesday	5685884	10188	134915	44	3759	2
25017	Middlesex	1611699	6892503	Massachusetts	498	6/2/21	Wednesday	5693759	7875	134928	13	3759	0
25017	Middlesex	1611699	6892503	Massachusetts	499	6/3/21	Thursday	5700622	6863	134980	52	3761	2
25017	Middlesex	1611699	6892503	Massachusetts	500	6/4/21	Friday	5707416	6794	135007	27	3762	1
25017	Middlesex	1611699	6892503	Massachusetts	501	6/5/21	Saturday	5711766	4350	135049	42	3764	2
25017	Middlesex	1611699	6892503	Massachusetts	502	6/6/21	Sunday	5715682	3916	135066	17	3766	2
25017	Middlesex	1611699	6892503	Massachusetts	503	6/7/21	Monday	5724428	8746	135081	15	3767	1
25017	Middlesex	1611699	6892503	Massachusetts	504	6/8/21	Tuesday	5732327	7899	135107	26	3768	1
25017	Middlesex	1611699	6892503	Massachusetts	505	6/9/21	Wednesday	5739308	6981	135121	14	3768	0
25017	Middlesex	1611699	6892503	Massachusetts	506	6/10/21	Thursday	5745501	6193	135136	15	3770	2
25017	Middlesex	1611699	6892503	Massachusetts	507	6/11/21	Friday	5751743	6242	135151	15	3770	0
25017	Middlesex	1611699	6892503	Massachusetts	508	6/12/21	Saturday	5756009	4266	135172	21	3770	0
25017	Middlesex	1611699	6892503	Massachusetts	509	6/13/21	Sunday	5759961	3952	135182	10	3770	0
25017	Middlesex	1611699	6892503	Massachusetts	510	6/14/21	Monday	5768732	8771	135191	9	3770	0
25017	Middlesex	1611699	6892503	Massachusetts	511	6/15/21	Tuesday	5776819	8087	135202	11	3770	0
25017	Middlesex	1611699	6892503	Massachusetts	512	6/16/21	Wednesday	5783815	6996	135218	16	3770	0
25017	Middlesex	1611699	6892503	Massachusetts	513	6/17/21	Thursday	5790238	6423	135224	6	3770	0
25017	Middlesex	1611699	6892503	Massachusetts	514	6/18/21	Friday	5796397	6159	135248	24	3771	1
25017	Middlesex	1611699	6892503	Massachusetts	515	6/19/21	Saturday	5801054	4657	135267	19	3772	1
25017	Middlesex	1611699	6892503	Massachusetts	516	6/20/21	Sunday	5805167	4113	135278	11	3772	0
25017	Middlesex	1611699	6892503	Massachusetts	517	6/21/21	Monday	5813474	8307	135286	8	3774	2
25017	Middlesex	1611699	6892503	Massachusetts	518	6/22/21	Tuesday	5821316	7842	135294	8	3774	0
25017	Middlesex	1611699	6892503	Massachusetts	519	6/23/21	Wednesday	5828250	6934	135312	18	3776	2
25017	Middlesex	1611699	6892503	Massachusetts	520	6/24/21	Thursday	5834519	6269	135332	20	3776	0
25017	Middlesex	1611699	6892503	Massachusetts	521	6/25/21	Friday	5840781	6262	135349	17	3777	1
25017	Middlesex	1611699	6892503	Massachusetts	522	6/26/21	Saturday	5845811	5030	135362	13	3777	0
25017	Middlesex	1611699	6892503	Massachusetts	523	6/27/21	Sunday	5850163	4352	135342	-20	3777	0
25017	Middlesex	1611699	6892503	Massachusetts	524	6/28/21	Monday	5857388	7225	135353	11	3778	1
25017	Middlesex	1611699	6892503	Massachusetts	525	6/29/21	Tuesday	5863460	6072	135369	16	3778	0
25017	Middlesex	1611699	6892503	Massachusetts	526	6/30/21	Wednesday	5869693	6233	135387	18	3778	0
25017	Middlesex	1611699	6892503	Massachusetts	527	7/1/21	Thursday	5875812	6119	135401	14	3780	2
25017	Middlesex	1611699	6892503	Massachusetts	528	7/2/21	Friday	5881089	5277	135427	26	3781	1
25017	Middlesex	1611699	6892503	Massachusetts	529	7/3/21	Saturday	5885260	4171	135427	0	3781	0
25017	Middlesex	1611699	6892503	Massachusetts	530	7/4/21	Sunday	5887347	2087	135427	0	3781	0
25017	Middlesex	1611699	6892503	Massachusetts	531	7/5/21	Monday	5892559	5212	135427	0	3781	0
25017	Middlesex	1611699	6892503	Massachusetts	532	7/6/21	Tuesday	5900751	8192	135478	51	3782	1
25017	Middlesex	1611699	6892503	Massachusetts	533	7/7/21	Wednesday	5907469	6718	135505	27	3783	1
25017	Middlesex	1611699	6892503	Massachusetts	534	7/8/21	Thursday	5913889	6420	135523	18	3784	1
25017	Middlesex	1611699	6892503	Massachusetts	535	7/9/21	Friday	5919978	6089	135555	32	3782	-2
25017	Middlesex	1611699	6892503	Massachusetts	536	7/10/21	Saturday	5924490	4512	135555	0	3782	0
25017	Middlesex	1611699	6892503	Massachusetts	537	7/11/21	Sunday	5928869	4379	135555	0	3782	0
25017	Middlesex	1611699	6892503	Massachusetts	538	7/12/21	Monday	5936724	7855	135609	54	3783	1
25017	Middlesex	1611699	6892503	Massachusetts	539	7/13/21	Tuesday	5944253	7529	135662	53	3783	0
25017	Middlesex	1611699	6892503	Massachusetts	540	7/14/21	Wednesday	5951802	7549	135707	45	3784	1
25017	Middlesex	1611699	6892503	Massachusetts	541	7/15/21	Thursday	5959215	7413	135745	38	3786	2
25017	Middlesex	1611699	6892503	Massachusetts	542	7/16/21	Friday	5966742	7527	135791	46	3786	0
25017	Middlesex	1611699	6892503	Massachusetts	543	7/17/21	Saturday	5971738	4996	135791	0	3786	0
25017	Middlesex	1611699	6892503	Massachusetts	544	7/18/21	Sunday	5976597	4859	135791	0	3786	0
25017	Middlesex	1611699	6892503	Massachusetts	545	7/19/21	Monday	5986412	9815	135938	147	3787	1
25017	Middlesex	1611699	6892503	Massachusetts	546	7/20/21	Tuesday	5995364	8952	136020	82	3788	1
25017	Middlesex	1611699	6892503	Massachusetts	547	7/21/21	Wednesday	6004951	9587	136114	94	3788	0
25017	Middlesex	1611699	6892503	Massachusetts	548	7/22/21	Thursday	6014629	9678	136210	96	3790	2
25017	Middlesex	1611699	6892503	Massachusetts	549	7/23/21	Friday	6023877	9248	136324	114	3791	1
25017	Middlesex	1611699	6892503	Massachusetts	550	7/24/21	Saturday	6029851	5974	136324	0	3791	0
25017	Middlesex	1611699	6892503	Massachusetts	551	7/25/21	Sunday	6035686	5835	136324	0	3791	0
25017	Middlesex	1611699	6892503	Massachusetts	552	7/26/21	Monday	6047281	11595	136594	270	3791	0
25017	Middlesex	1611699	6892503	Massachusetts	553	7/27/21	Tuesday	6057779	10498	136723	129	3792	1
25017	Middlesex	1611699	6892503	Massachusetts	554	7/28/21	Wednesday	6068327	10548	136846	123	3793	1
25017	Middlesex	1611699	6892503	Massachusetts	555	7/29/21	Thursday	6079260	10933	136999	153	3793	0
25017	Middlesex	1611699	6892503	Massachusetts	556	7/30/21	Friday	6089680	10420	137187	188	3794	1
25017	Middlesex	1611699	6892503	Massachusetts	557	7/31/21	Saturday	6097149	7469	137187	0	3794	0
25017	Middlesex	1611699	6892503	Massachusetts	558	8/1/21	Sunday	6104027	6878	137187	0	3794	0
25017	Middlesex	1611699	6892503	Massachusetts	559	8/2/21	Monday	6118768	14741	137559	372	3794	0
25017	Middlesex	1611699	6892503	Massachusetts	560	8/3/21	Tuesday	6132601	13833	137762	203	3796	2
25017	Middlesex	1611699	6892503	Massachusetts	561	8/4/21	Wednesday	6145605	13004	137955	193	3796	0
25017	Middlesex	1611699	6892503	Massachusetts	562	8/5/21	Thursday	6158755	13150	138172	217	3797	1
25017	Middlesex	1611699	6892503	Massachusetts	563	8/6/21	Friday	6171491	12736	138377	205	3797	0
25017	Middlesex	1611699	6892503	Massachusetts	564	8/7/21	Saturday	6179496	8005	138377	0	3797	0
25017	Middlesex	1611699	6892503	Massachusetts	565	8/8/21	Sunday	6187319	7823	138377	0	3797	0
25017	Middlesex	1611699	6892503	Massachusetts	566	8/9/21	Monday	6203737	16418	138880	503	3797	0
25017	Middlesex	1611699	6892503	Massachusetts	567	8/10/21	Tuesday	6219253	15516	139103	223	3798	1
25017	Middlesex	1611699	6892503	Massachusetts	568	8/11/21	Wednesday	6234036	14783	139401	298	3799	1
25017	Middlesex	1611699	6892503	Massachusetts	569	8/12/21	Thursday	6252537	18501	139654	253	3800	1
25017	Middlesex	1611699	6892503	Massachusetts	570	8/13/21	Friday	6267164	14627	139897	243	3801	1
25017	Middlesex	1611699	6892503	Massachusetts	571	8/14/21	Saturday	6275497	8333	139897	0	3801	0
25017	Middlesex	1611699	6892503	Massachusetts	572	8/15/21	Sunday	6283625	8128	139897	0	3801	0
25017	Middlesex	1611699	6892503	Massachusetts	573	8/16/21	Monday	6303630	20005	140492	595	3801	0
25017	Middlesex	1611699	6892503	Massachusetts	574	8/17/21	Tuesday	6322713	19083	140744	252	3801	0
25017	Middlesex	1611699	6892503	Massachusetts	575	8/18/21	Wednesday	6341715	19002	141020	276	3801	0
25017	Middlesex	1611699	6892503	Massachusetts	576	8/19/21	Thursday	6359690	17975	141256	236	3801	0
25017	Middlesex	1611699	6892503	Massachusetts	577	8/20/21	Friday	6376492	16802	141542	286	3803	2
25017	Middlesex	1611699	6892503	Massachusetts	578	8/21/21	Saturday	6387330	10838	141542	0	3803	0
25017	Middlesex	1611699	6892503	Massachusetts	579	8/22/21	Sunday	6394515	7185	141542	0	3803	0
25017	Middlesex	1611699	6892503	Massachusetts	580	8/23/21	Monday	6415884	21369	142209	667	3804	1
25017	Middlesex	1611699	6892503	Massachusetts	581	8/24/21	Tuesday	6437909	22025	142454	245	3808	4
25017	Middlesex	1611699	6892503	Massachusetts	582	8/25/21	Wednesday	6461433	23524	142761	307	3809	1
25017	Middlesex	1611699	6892503	Massachusetts	583	8/26/21	Thursday	6482572	21139	143063	302	3810	1
25017	Middlesex	1611699	6892503	Massachusetts	584	8/27/21	Friday	6504596	22024	143362	299	3810	0
25017	Middlesex	1611699	6892503	Massachusetts	585	8/28/21	Saturday	6519747	15151	143362	0	3810	0
25017	Middlesex	1611699	6892503	Massachusetts	586	8/29/21	Sunday	6535538	15791	143362	0	3810	0
25017	Middlesex	1611699	6892503	Massachusetts	587	8/30/21	Monday	6563946	28408	144115	753	3811	1
25017	Middlesex	1611699	6892503	Massachusetts	588	8/31/21	Tuesday	6590069	26123	144407	292	3814	3
25017	Middlesex	1611699	6892503	Massachusetts	589	9/1/21	Wednesday	6615421	25352	144708	301	3815	1
25017	Middlesex	1611699	6892503	Massachusetts	590	9/2/21	Thursday	6640997	25576	145000	292	3816	1
25017	Middlesex	1611699	6892503	Massachusetts	591	9/3/21	Friday	6661941	20944	145291	291	3818	2
25017	Middlesex	1611699	6892503	Massachusetts	592	9/4/21	Saturday	6674582	12641	145291	0	3818	0
25017	Middlesex	1611699	6892503	Massachusetts	593	9/5/21	Sunday	6689433	14851	145291	0	3818	0
25017	Middlesex	1611699	6892503	Massachusetts	594	9/6/21	Monday	6708610	19177	145291	0	3818	0
25017	Middlesex	1611699	6892503	Massachusetts	595	9/7/21	Tuesday	6794502	85892	146251	960	3821	3
25017	Middlesex	1611699	6892503	Massachusetts	596	9/8/21	Wednesday	6860738	66236	146511	260	3826	5
25017	Middlesex	1611699	6892503	Massachusetts	597	9/9/21	Thursday	6917535	56797	146875	364	3827	1
25017	Middlesex	1611699	6892503	Massachusetts	598	9/10/21	Friday	6959300	41765	147182	307	3830	3
25017	Middlesex	1611699	6892503	Massachusetts	599	9/11/21	Saturday	6976522	17222	147182	0	3830	0
25017	Middlesex	1611699	6892503	Massachusetts	600	9/12/21	Sunday	6993026	16504	147182	0	3830	0
25017	Middlesex	1611699	6892503	Massachusetts	601	9/13/21	Monday	7037950	44924	147952	770	3834	4
25017	Middlesex	1611699	6892503	Massachusetts	602	9/14/21	Tuesday	7079844	41894	148177	225	3835	1
25017	Middlesex	1611699	6892503	Massachusetts	603	9/15/21	Wednesday	7119211	39367	148641	464	3838	3
25017	Middlesex	1611699	6892503	Massachusetts	604	9/16/21	Thursday	7152337	33126	148946	305	3842	4
25017	Middlesex	1611699	6892503	Massachusetts	605	9/17/21	Friday	7180560	28223	149283	337	3844	2
25017	Middlesex	1611699	6892503	Massachusetts	606	9/18/21	Saturday	7196444	15884	149283	0	3844	0
25017	Middlesex	1611699	6892503	Massachusetts	607	9/19/21	Sunday	7210928	14484	149283	0	3844	0
25017	Middlesex	1611699	6892503	Massachusetts	608	9/20/21	Monday	7247739	36811	150054	771	3846	2
25017	Middlesex	1611699	6892503	Massachusetts	609	9/21/21	Tuesday	7281785	34046	150259	205	3849	3
25017	Middlesex	1611699	6892503	Massachusetts	610	9/22/21	Wednesday	7314608	32823	150604	345	3851	2
25017	Middlesex	1611699	6892503	Massachusetts	611	9/23/21	Thursday	7345103	30495	150924	320	3855	4
25017	Middlesex	1611699	6892503	Massachusetts	612	9/24/21	Friday	7372251	27148	151269	345	3857	2
25017	Middlesex	1611699	6892503	Massachusetts	613	9/25/21	Saturday	7387382	15131	151269	0	3857	0
25017	Middlesex	1611699	6892503	Massachusetts	614	9/26/21	Sunday	7400918	13536	151269	0	3857	0
25017	Middlesex	1611699	6892503	Massachusetts	615	9/27/21	Monday	7436509	35591	151946	677	3861	4
25017	Middlesex	1611699	6892503	Massachusetts	616	9/28/21	Tuesday	7468256	31747	152148	202	3863	2
25017	Middlesex	1611699	6892503	Massachusetts	617	9/29/21	Wednesday	7498510	30254	152419	271	3866	3
25017	Middlesex	1611699	6892503	Massachusetts	618	9/30/21	Thursday	7526289	27779	152657	238	3871	5
25017	Middlesex	1611699	6892503	Massachusetts	619	10/1/21	Friday	7550746	24457	152899	242	3873	2
25017	Middlesex	1611699	6892503	Massachusetts	620	10/2/21	Saturday	7564658	13912	152899	0	3873	0
25017	Middlesex	1611699	6892503	Massachusetts	621	10/3/21	Sunday	7577589	12931	152899	0	3873	0
25017	Middlesex	1611699	6892503	Massachusetts	622	10/4/21	Monday	7609467	31878	153466	567	3875	2
25017	Middlesex	1611699	6892503	Massachusetts	623	10/5/21	Tuesday	7639400	29933	153695	229	3878	3
25017	Middlesex	1611699	6892503	Massachusetts	624	10/6/21	Wednesday	7669214	29814	153938	243	3880	2
25017	Middlesex	1611699	6892503	Massachusetts	625	10/7/21	Thursday	7696119	26905	154205	267	3885	5
25017	Middlesex	1611699	6892503	Massachusetts	626	10/8/21	Friday	7718342	22223	154477	272	3889	4
25017	Middlesex	1611699	6892503	Massachusetts	627	10/9/21	Saturday	7731493	13151	154477	0	3889	0
25017	Middlesex	1611699	6892503	Massachusetts	628	10/10/21	Sunday	7743567	12074	154477	0	3889	0
25017	Middlesex	1611699	6892503	Massachusetts	629	10/11/21	Monday	7762860	19293	154477	0	3889	0
25017	Middlesex	1611699	6892503	Massachusetts	630	10/12/21	Tuesday	7793649	30789	155244	767	3895	6
25017	Middlesex	1611699	6892503	Massachusetts	631	10/13/21	Wednesday	7820917	27268	155491	247	3898	3
25017	Middlesex	1611699	6892503	Massachusetts	632	10/14/21	Thursday	7846406	25489	155781	290	3900	2
25017	Middlesex	1611699	6892503	Massachusetts	633	10/15/21	Friday	7868457	22051	156101	320	3900	0
25017	Middlesex	1611699	6892503	Massachusetts	634	10/16/21	Saturday	7880869	12412	156101	0	3900	0
25017	Middlesex	1611699	6892503	Massachusetts	635	10/17/21	Sunday	7892144	11275	156101	0	3900	0
25017	Middlesex	1611699	6892503	Massachusetts	636	10/18/21	Monday	7919097	26953	156655	554	3901	1
25017	Middlesex	1611699	6892503	Massachusetts	637	10/19/21	Tuesday	7944329	25232	157009	354	3905	4
25017	Middlesex	1611699	6892503	Massachusetts	638	10/20/21	Wednesday	7967760	23431	157311	302	3907	2
25017	Middlesex	1611699	6892503	Massachusetts	639	10/21/21	Thursday	7990058	22298	157580	269	3911	4
25017	Middlesex	1611699	6892503	Massachusetts	640	10/22/21	Friday	8009801	19743	157854	274	3913	2
25017	Middlesex	1611699	6892503	Massachusetts	641	10/23/21	Saturday	8021546	11745	157854	0	3913	0
25017	Middlesex	1611699	6892503	Massachusetts	642	10/24/21	Sunday	8031539	9993	157854	0	3913	0
25017	Middlesex	1611699	6892503	Massachusetts	643	10/25/21	Monday	8056167	24628	158495	641	3915	2
25017	Middlesex	1611699	6892503	Massachusetts	644	10/26/21	Tuesday	8077749	21582	158740	245	3917	2
25017	Middlesex	1611699	6892503	Massachusetts	645	10/27/21	Wednesday	8096856	19107	159020	280	3920	3
25017	Middlesex	1611699	6892503	Massachusetts	646	10/28/21	Thursday	8117461	20605	159335	315	3923	3
25017	Middlesex	1611699	6892503	Massachusetts	647	10/29/21	Friday	8135569	18108	159612	277	3925	2
25017	Middlesex	1611699	6892503	Massachusetts	648	10/30/21	Saturday	8146459	10890	159612	0	3925	0
25017	Middlesex	1611699	6892503	Massachusetts	649	10/31/21	Sunday	8156501	10042	159612	0	3925	0
25017	Middlesex	1611699	6892503	Massachusetts	650	11/1/21	Monday	8180666	24165	160294	682	3926	1
25017	Middlesex	1611699	6892503	Massachusetts	651	11/2/21	Tuesday	8204209	23543	160515	221	3928	2
25017	Middlesex	1611699	6892503	Massachusetts	652	11/3/21	Wednesday	8226480	22271	160772	257	3929	1
25017	Middlesex	1611699	6892503	Massachusetts	653	11/4/21	Thursday	8248401	21921	161124	352	3932	3
25017	Middlesex	1611699	6892503	Massachusetts	654	11/5/21	Friday	8267739	19338	161457	333	3935	3
25017	Middlesex	1611699	6892503	Massachusetts	655	11/6/21	Saturday	8279543	11804	161457	0	3935	0
25017	Middlesex	1611699	6892503	Massachusetts	656	11/7/21	Sunday	8289842	10299	161457	0	3935	0
25017	Middlesex	1611699	6892503	Massachusetts	657	11/8/21	Monday	8307280	17438	162297	840	3935	0
25017	Middlesex	1611699	6892503	Massachusetts	658	11/9/21	Tuesday	8309817	2537	162565	268	3940	5
