# Supplementary material for: Critical Periods, Critical Time Points and Day-of-the-Week Effects in COVID-19 Surveillance Data: An Example in Middlesex County, Massachusetts, USA
Source: Int J Environ Res Public Health. 2022 Jan 25;19(3):1321. doi: 10.3390/ijerph19031321 (PMC8835321; doi:10.3390/ijerph19031321)
Supplement: Supplementary file 1 [file ijerph-19-01321-s001.zip › COVID_RevisedDataset_2021-12-02.csv]

fips	county	pop_county	pop_state	state	date	weekday	tests_ma	daily_tests	cases	daily_cases	deaths	daily_deaths	daily_tests_edit	daily_cases_edit	daily_deaths_edit	daily_tests_1M	daily_cases_1M	daily_deaths_1M	tests_smooth21	cases_smooth21	deaths_smooth21	tests_accel21	cases_accel21	deaths_accel21	tests_infl21	cases_infl21	deaths_infl21	CP1_tests_bi	CP2_tests_bi	CP3_tests_bi	CP4_tests_bi	CP5_tests_bi	CP6_tests_bi	CP7_tests_bi	CP8_tests_bi	CP9_tests_bi	CP10_tests_bi	CP1_cases_bi	CP2_cases_bi	CP3_cases_bi	CP4_cases_bi	CP5_cases_bi	CP6_cases_bi	CP7_cases_bi	CP8_cases_bi	CP1_deaths_bi	CP2_deaths_bi	CP3_deaths_bi	CP4_deaths_bi
25017	Middlesex	1611699	6892503	Massachusetts	2020-03-02	Monday	22	3	1	1	0	0	3	1	0	0.435255523283777	0.620463250271918	0	54.6424198680713	6.99681018020705	0.0149404281190625	8.1679616290909	1.09339814754753	0.00462282305029288	FALSE	FALSE	FALSE	1	0	0	0	0	0	0	0	0	0	1	0	0	0	0	0	0	0	1	0	0	0
25017	Middlesex	1611699	6892503	Massachusetts	2020-03-03	Tuesday	36	14	1	0	0	0	14	0	0	2.03119244199096	0	0	63.7809372391078	8.25147115503074	0.0214391793636771	9.13851737103656	1.25466097482369	0.00649875124461463	FALSE	FALSE	FALSE	1	0	0	0	0	0	0	0	0	0	1	0	0	0	0	0	0	0	1	0	0	0
25017	Middlesex	1611699	6892503	Massachusetts	2020-03-04	Wednesday	54	18	1	0	0	0	18	0	0	2.61153313970266	0	0	73.9327008931025	9.68488128779909	0.0304838331577284	10.1517636539947	1.43341013276835	0.00904465379405128	FALSE	FALSE	FALSE	1	0	0	0	0	0	0	0	0	0	1	0	0	0	0	0	0	0	1	0	0	0
25017	Middlesex	1611699	6892503	Massachusetts	2020-03-05	Thursday	86	32	5	4	0	0	32	4	0	4.64272558169362	2.48185300108767	0	85.1174033108085	11.3070231964033	0.0420743895012163	11.184702417706	1.62214190860422	0.0115905563434879	FALSE	FALSE	FALSE	1	0	0	0	0	0	0	0	0	0	1	0	0	0	0	0	0	0	1	0	0	0
25017	Middlesex	1611699	6892503	Massachusetts	2020-03-06	Friday	124	38	10	5	0	0	38	5	0	5.51323662826117	3.10231625135959	0	97.3394623757362	13.1325693192204	0.0564118407006754	12.2220590649276	1.82554612281711	0.0143374511994591	FALSE	FALSE	FALSE	1	0	0	0	0	0	0	0	0	0	1	0	0	0	0	0	0	0	1	0	0	0
25017	Middlesex	1611699	6892503	Massachusetts	2020-03-07	Saturday	207	83	30	20	0	0	83	20	0	12.0420694775178	12.4092650054384	0	110.602355996181	15.1830258330496	0.0738981713691746	13.2628936204446	2.05045651382918	0.0174863306684992	FALSE	FALSE	FALSE	1	0	0	0	0	0	0	0	0	0	1	0	0	0	0	0	0	0	1	0	0	0
25017	Middlesex	1611699	6892503	Massachusetts	2020-03-08	Sunday	262	55	39	9	0	0	55	9	0	7.9796845935359	5.58416925244726	0	124.884010420845	17.4773530121406	0.0959403276524551	14.2816544246637	2.29432717909101	0.0220421562832805	FALSE	FALSE	FALSE	1	0	0	0	0	0	0	0	0	0	1	0	0	0	0	0	0	0	1	0	0	0
25017	Middlesex	1611699	6892503	Massachusetts	2020-03-09	Monday	332	70	42	3	0	0	70	3	0	10.1559622099548	1.86138975081575	0	140.15251349118	20.0320322256293	0.123342278776655	15.2685030703353	2.55467921348867	0.0274019511241998	FALSE	FALSE	FALSE	1	0	0	0	0	0	0	0	0	0	1	0	0	0	0	0	0	0	1	0	0	0
25017	Middlesex	1611699	6892503	Massachusetts	2020-03-10	Tuesday	431	99	51	9	0	0	99	9	0	14.3634322683646	5.58416925244726	0	156.373665775616	22.8693736195409	0.156104024741774	16.2211522844361	2.83734139391164	0.0327617459651191	FALSE	FALSE	FALSE	1	0	0	0	0	0	0	0	0	0	1	0	0	0	0	0	0	0	1	0	0	0
25017	Middlesex	1611699	6892503	Massachusetts	2020-03-11	Wednesday	595	164	58	7	0	0	164	7	0	23.7939686061798	4.34324275190343	0	173.496912273842	26.0071315142861	0.194225565547812	17.1232464982261	3.13775789474517	0.0381215408060384	FALSE	FALSE	FALSE	1	0	0	0	0	0	0	0	0	0	1	0	0	0	0	0	0	0	1	0	0	0
25017	Middlesex	1611699	6892503	Massachusetts	2020-03-12	Thursday	992	397	67	9	0	0	397	9	0	57.5988142478864	5.58416925244726	0	191.475144561335	29.4535465944327	0.241525755018925	17.9782322874933	3.44641508014661	0.0473001894711127	FALSE	FALSE	FALSE	1	0	0	0	0	0	0	0	0	0	1	0	0	0	0	0	0	0	1	0	0	0
25017	Middlesex	1611699	6892503	Massachusetts	2020-03-13	Friday	1880	888	84	17	0	0	888	17	0	128.835634891998	10.5478752546226	0	210.268539021489	33.2125717086759	0.298607570074715	18.7933944601537	3.75902511424322	0.0570818150557903	FALSE	FALSE	FALSE	1	0	0	0	0	0	0	0	0	0	1	0	0	0	0	0	0	0	1	0	0	0
25017	Middlesex	1611699	6892503	Massachusetts	2020-03-14	Saturday	2727	847	108	24	0	0	847	24	0	122.887142740453	14.891118006526	0	229.800284012988	37.2847428364998	0.365471010715183	19.531744991499	4.07217112782394	0.066863440640468	FALSE	FALSE	FALSE	1	0	0	0	0	0	0	0	0	0	1	0	0	0	0	0	0	0	1	0	0	0
25017	Middlesex	1611699	6892503	Massachusetts	2020-03-15	Sunday	3708	981	119	11	0	0	981	11	0	142.328556113795	6.8250957529911	0	250.038733703595	41.6904271983	0.442116076940329	20.2384496906075	4.40568436180014	0.0766450662251457	FALSE	FALSE	FALSE	1	0	0	0	0	0	0	0	0	0	1	0	0	0	0	0	0	0	1	0	0	0
25017	Middlesex	1611699	6892503	Massachusetts	2020-03-16	Monday	5728	2020	157	38	0	0	2020	38	0	293.07205234441	23.5776035103329	0	270.94627341846	46.4416843324684	0.53336658410698	20.9075397148642	4.75125713416841	0.0912505071666506	FALSE	FALSE	FALSE	1	0	0	0	0	0	0	0	0	0	1	0	0	0	0	0	0	0	1	0	0	0
25017	Middlesex	1611699	6892503	Massachusetts	2020-03-17	Tuesday	8273	2545	209	52	0	0	2545	52	0	369.24176891907	32.2640890141397	0	292.458984842964	51.5450799876852	0.638619555295532	21.5127114245043	5.1033956552168	0.105252971188552	FALSE	FALSE	FALSE	1	0	0	0	0	0	0	0	0	0	1	0	0	0	0	0	0	0	1	0	0	0
25017	Middlesex	1611699	6892503	Massachusetts	2020-03-18	Wednesday	11087	2814	268	59	0	0	2814	59	0	408.269680840182	36.6073317660432	0	314.545848795015	57.0172965253928	0.760152903313377	22.0868639520509	5.47221653770756	0.121533348017845	FALSE	FALSE	FALSE	1	0	0	0	0	0	0	0	0	0	1	0	0	0	0	0	0	0	1	0	0	0
25017	Middlesex	1611699	6892503	Massachusetts	2020-03-19	Thursday	13829	2742	326	58	0	0	2742	58	0	397.823548281372	35.9868685157712	0	337.17489045105	62.8577309686715	0.900378535838927	22.6290416560355	5.84043444327872	0.140225632525551	FALSE	FALSE	FALSE	1	0	0	0	0	0	0	0	0	0	1	0	0	0	0	0	0	0	1	0	0	0
25017	Middlesex	1611699	6892503	Massachusetts	2020-03-20	Friday	17290	3461	400	74	0	0	3461	74	0	502.13978869505	45.9142805201219	0	360.322688761965	69.0694651995549	1.06432126053555	23.1477983109143	6.21173423088339	0.163942724696618	FALSE	FALSE	FALSE	1	0	0	0	0	0	0	0	0	0	1	0	0	0	0	0	0	0	1	0	0	0
25017	Middlesex	1611699	6892503	Massachusetts	2020-03-21	Saturday	19703	2413	464	64	0	0	2413	64	0	350.090525894584	39.7096480174028	0	383.923508127725	75.6405066770864	1.25157909279016	23.6008193657606	6.57104147753152	0.187257832254617	FALSE	FALSE	FALSE	1	0	0	0	0	0	0	0	0	0	1	0	0	0	0	0	0	0	1	0	0	0
25017	Middlesex	1611699	6892503	Massachusetts	2020-03-22	Sunday	21489	1786	526	62	1	1	1786	62	1	259.122121528275	38.4687215168589	0.620463250271918	407.886969931415	82.5490812347248	1.46409495823261	23.9634618036894	6.90857455763843	0.212515865442449	FALSE	FALSE	FALSE	1	0	0	0	0	0	0	0	0	0	1	0	0	0	0	0	0	0	1	0	0	0
25017	Middlesex	1611699	6892503	Massachusetts	2020-03-23	Monday	25051	3562	658	132	1	0	3562	132	0	516.793391312271	81.9011490358932	0	432.180739025638	89.7925089750497	1.70126587994329	24.2937690942235	7.24342774032483	0.237170921710678	FALSE	FALSE	FALSE	1	0	0	0	0	0	0	0	0	0	1	0	0	0	0	0	0	0	1	0	0	0
25017	Middlesex	1611699	6892503	Massachusetts	2020-03-24	Tuesday	28845	3794	800	142	1	0	3794	142	0	550.453151779549	88.1057815386124	0	456.747555253552	97.3541745340541	1.96148391946992	24.5668162279138	7.56166555900444	0.260218039526631	FALSE	FALSE	FALSE	1	0	0	0	0	0	0	0	0	0	1	0	0	0	0	0	0	0	1	0	0	0
25017	Middlesex	1611699	6892503	Massachusetts	2020-03-25	Wednesday	32685	3840	942	142	1	0	3840	142	0	557.127069803234	88.1057815386124	0	481.554629146408	105.205871991388	2.24273915374716	24.8070738928557	7.85169745733366	0.281255234277239	FALSE	FALSE	FALSE	1	0	0	0	0	0	0	0	0	0	1	0	0	0	0	0	0	0	1	0	0	0
25017	Middlesex	1611699	6892503	Massachusetts	2020-03-26	Thursday	36847	4162	1129	187	4	3	4162	187	3	603.844495969026	116.026627800849	1.86138975081575	506.581782569591	113.333799875335	2.55849806731282	25.0271534231833	8.12792788394756	0.315758913565657	FALSE	FALSE	FALSE	1	0	0	0	0	0	0	0	0	0	1	0	0	0	0	0	0	0	1	0	0	0
25017	Middlesex	1611699	6892503	Massachusetts	2020-03-27	Friday	40955	4108	1305	176	5	1	4108	176	1	596.009896549918	109.201532047858	0.620463250271918	531.794643762741	121.701779570721	2.91090457810326	25.2128611931506	8.36797969538522	0.352406510790442	FALSE	FALSE	FALSE	1	0	0	0	0	0	0	0	0	0	1	0	0	0	0	0	0	0	1	0	0	0
25017	Middlesex	1611699	6892503	Massachusetts	2020-03-28	Saturday	43585	2630	1454	149	5	0	2630	149	0	381.574008745444	92.4490242905158	0	557.151227166258	130.258826029119	3.30076265534463	25.3565834035169	8.55704645839867	0.389858077241366	FALSE	FALSE	FALSE	1	0	0	0	0	0	0	0	0	0	1	0	0	0	0	0	0	0	1	0	0	0
25017	Middlesex	1611699	6892503	Massachusetts	2020-03-29	Sunday	45551	1966	1549	95	6	1	1966	95	1	285.237452925302	58.9440087758322	0.620463250271918	582.654384038293	138.957773055931	3.72592838110055	25.5031568720351	8.69894702681194	0.425165725755922	FALSE	FALSE	FALSE	1	0	0	0	0	0	0	0	0	0	1	0	0	0	0	0	0	0	1	0	0	0
25017	Middlesex	1611699	6892503	Massachusetts	2020-03-30	Monday	50321	4770	1804	255	8	2	4770	255	2	692.056282021205	158.218128819339	1.24092650054384	608.316255725373	147.751923438605	4.18874666561393	25.66187168708	8.79415038267385	0.462818284513379	FALSE	FALSE	FALSE	1	0	0	0	0	0	0	0	0	0	1	0	0	0	0	0	0	0	1	0	0	0
25017	Middlesex	1611699	6892503	Massachusetts	2020-03-31	Tuesday	55279	4958	2078	274	17	9	4958	274	9	719.332294813655	170.006930574506	5.58416925244726	634.177856479377	156.583458390294	4.69209839861176	25.8616007540037	8.83153495168921	0.503351732997832	FALSE	FALSE	FALSE	1	0	0	0	0	0	0	0	0	0	1	0	0	0	0	0	0	0	1	0	0	0
25017	Middlesex	1611699	6892503	Massachusetts	2020-04-01	Wednesday	59954	4675	2349	271	20	3	4675	271	3	678.273190450552	168.14554082369	1.86138975081575	660.267134896696	165.399181947203	5.2386634775145	26.089278417319	8.81572355690852	0.546565078902743	FALSE	FALSE	FALSE	1	0	0	0	0	0	0	0	0	0	1	0	0	0	0	0	0	0	1	0	0	0
25017	Middlesex	1611699	6892503	Massachusetts	2020-04-02	Thursday	64888	4934	2608	259	28	8	4934	259	8	715.850250627385	160.699981820427	4.96370600217534	686.601981838921	174.165461396704	5.81953124339913	26.3348469422251	8.76627944950101	0.580867765884627	FALSE	FALSE	FALSE	1	0	0	0	0	0	0	0	0	0	1	0	0	0	0	0	0	0	1	0	0	0
25017	Middlesex	1611699	6892503	Massachusetts	2020-04-03	Friday	70277	5389	2920	312	38	10	5389	312	10	781.864004992091	193.584534084838	6.20463250271918	713.20740064677	182.855631759464	6.43577365523382	26.6054188078492	8.69017036276	0.616242411834694	FALSE	FALSE	FALSE	1	0	0	0	0	0	0	0	0	0	1	0	0	0	0	0	0	0	1	0	0	0
25017	Middlesex	1611699	6892503	Massachusetts	2020-04-04	Saturday	74075	3798	3141	221	38	0	3798	221	0	551.033492477261	137.122378310094	0	740.151821515892	191.440281161293	7.08906564890637	26.9444208691218	8.58464940182941	0.653291993672549	FALSE	FALSE	FALSE	1	0	0	0	0	0	0	0	0	0	1	0	0	0	0	0	0	0	1	0	0	0
25017	Middlesex	1611699	6892503	Massachusetts	2020-04-05	Sunday	77300	3225	3393	252	41	3	3225	252	3	467.89968753006	156.356739068523	1.86138975081575	767.356521522035	199.823871259153	7.78148414491763	27.2047000061424	8.38359009785938	0.692418496011259	FALSE	FALSE	FALSE	1	0	0	0	0	0	0	0	0	0	1	0	0	0	0	0	0	0	1	0	0	0
25017	Middlesex	1611699	6892503	Massachusetts	2020-04-06	Monday	83585	6285	3828	435	47	6	6285	435	6	911.860321279512	269.901513868284	3.72277950163151	794.764976822271	207.935585763706	8.5013715894886	27.4084553002368	8.11171450455376	0.719887444570971	FALSE	FALSE	FALSE	1	0	0	0	0	0	0	0	0	0	1	0	0	0	0	0	0	0	1	0	0	0
25017	Middlesex	1611699	6892503	Massachusetts	2020-04-07	Tuesday	89814	6229	4267	439	68	21	6229	439	21	903.735551511548	272.383366869372	13.0297282557103	822.374007167126	215.704541388183	9.25154187491077	27.6090303448542	7.76895562447697	0.750170285422165	FALSE	FALSE	FALSE	1	0	0	0	0	0	0	0	0	0	1	0	0	0	0	0	0	0	1	0	0	0
25017	Middlesex	1611699	6892503	Massachusetts	2020-04-08	Wednesday	96219	6405	4690	423	80	12	6405	423	12	929.270542210863	262.455954865021	7.44555900326302	850.086231124328	223.035735769028	10.0267022037787	27.7122239572022	7.33119438084492	0.775160328867949	FALSE	FALSE	FALSE	1	0	0	0	0	0	0	0	0	0	1	0	0	0	0	0	0	0	1	0	0	0
25017	Middlesex	1611699	6892503	Massachusetts	2020-04-09	Thursday	102260	6041	5197	507	80	0	6041	507	0	876.459538719098	314.574867887862	0	877.845250180981	229.891650342355	10.8220957581711	27.7590190566534	6.85591457332637	0.795393554392421	FALSE	FALSE	FALSE	1	0	0	0	0	0	0	0	0	0	1	0	0	0	0	0	0	0	1	0	0	0
25017	Middlesex	1611699	6892503	Massachusetts	2020-04-10	Friday	109416	7156	5684	487	80	0	7156	487	0	1038.22950820624	302.165602882424	0	905.589088637913	236.236575475035	11.6247920330343	27.7438384569319	6.34492513268023	0.802696274863175	FALSE	FALSE	FALSE	1	0	0	0	0	0	0	0	0	0	1	0	0	0	0	0	0	0	1	0	0	0
25017	Middlesex	1611699	6892503	Massachusetts	2020-04-11	Saturday	113646	4230	5999	315	137	57	4230	315	57	613.710287830125	195.445923835654	35.3664052654993	933.243488453142	242.020196093	12.4370689411756	27.654399815229	5.78362061796503	0.812276908141316	FALSE	FALSE	FALSE	1	0	0	0	0	0	0	0	0	0	1	0	0	0	0	0	0	0	1	0	0	0
25017	Middlesex	1611699	6892503	Massachusetts	2020-04-12	Sunday	116456	2810	6244	245	149	12	2810	245	12	407.689340142471	152.01349631662	7.44555900326302	960.816690076053	247.220336045095	13.2500828211076	27.5732016229108	5.20013995209541	0.813013879931944	FALSE	FALSE	FALSE	1	0	0	0	0	0	0	0	0	0	1	0	0	0	0	0	0	0	1	0	0	0
25017	Middlesex	1611699	6892503	Massachusetts	2020-04-13	Monday	122230	5774	6645	401	149	0	5774	401	0	837.721797146842	248.805763359039	0	988.180684548622	251.757201385627	14.0669825522992	27.3639944725695	4.53686534053165	0.816899731191608	FALSE	FALSE	FALSE	1	0	0	0	0	0	0	0	0	0	1	0	0	0	0	0	0	0	1	0	0	0
25017	Middlesex	1611699	6892503	Massachusetts	2020-04-14	Tuesday	131550	9320	7375	730	149	0	9320	730	0	1352.19382566827	452.9381726985	0	1015.28405522659	255.59803036863	14.8923909578007	27.1033706779705	3.84082898300275	0.82540840550157	FALSE	FALSE	FALSE	1	0	0	0	0	0	0	0	0	0	1	0	0	0	0	0	0	0	1	0	0	0
25017	Middlesex	1611699	6892503	Massachusetts	2020-04-15	Wednesday	140616	9066	7981	606	221	72	9066	606	72	1315.34219136357	376.000729664782	44.6733540195781	1042.02653808704	258.725403660871	15.7296579093879	26.7424828604428	3.12737329224092	0.837266951587104	FALSE	FALSE	FALSE	1	0	0	0	0	0	0	0	0	0	1	0	0	0	0	0	0	0	1	0	0	0
25017	Middlesex	1611699	6892503	Massachusetts	2020-04-16	Thursday	148926	8310	8628	647	221	0	8310	647	0	1205.65779949606	401.439722925931	0	1068.31965012972	261.113460252242	16.5399248944638	26.2931120426815	2.38805659137154	0.810266985075973	FALSE	FALSE	FALSE	1	0	0	0	0	0	0	0	0	0	1	0	0	0	0	0	0	0	1	0	0	0
25017	Middlesex	1611699	6892503	Massachusetts	2020-04-17	Friday	159156	10230	9390	762	258	37	10230	762	37	1484.22133439768	472.792996707201	22.957140260061	1094.14614280944	262.780758432381	17.3171621438326	25.8264926797253	1.66729818013897	0.777237249368806	FALSE	FALSE	FALSE	1	0	0	0	0	0	0	0	0	0	1	0	0	0	0	0	0	0	1	0	0	0
25017	Middlesex	1611699	6892503	Massachusetts	2020-04-18	Saturday	164756	5600	9768	378	294	36	5600	378	36	812.476976796383	234.535108602785	22.336677009789	1119.48673096805	263.745990485795	18.0577517959767	25.3405881586091	0.965232053414013	0.740589652144024	FALSE	FALSE	FALSE	1	0	0	0	0	0	0	0	0	0	1	0	0	0	0	0	0	0	1	0	0	0
25017	Middlesex	1611699	6892503	Massachusetts	2020-04-19	Sunday	168994	4238	10072	304	372	78	4238	304	78	614.870969225548	188.620828082663	48.3961335212096	1144.24331252561	264.015588166293	18.7612918662828	24.7565815575592	0.269597680498293	0.703540070306165	FALSE	FALSE	FALSE	1	0	0	0	0	0	0	0	0	0	1	0	0	0	0	0	0	0	1	0	0	0
25017	Middlesex	1611699	6892503	Massachusetts	2020-04-20	Monday	178898	9904	10649	577	372	0	9904	577	0	1436.92356753417	358.007295406897	0	1168.3167357632	263.6026159738	19.4176657419889	24.0734232375851	-0.412972192492873	0.656373875706077	FALSE	TRUE	FALSE	1	0	0	0	0	0	0	0	0	0	1	0	0	0	0	0	0	0	1	0	0	0
25017	Middlesex	1611699	6892503	Massachusetts	2020-04-21	Tuesday	187706	8808	11119	470	428	56	8808	470	56	1277.91021636117	291.617727627801	34.7459420152274	1191.52752807977	262.52121036721	20.0193027128821	23.2107923165697	-1.08140560659098	0.601636970893189	FALSE	FALSE	FALSE	1	0	0	0	0	0	0	0	0	0	0	1	0	0	0	0	0	0	1	0	0	0
25017	Middlesex	1611699	6892503	Massachusetts	2020-04-22	Wednesday	199175	11469	11871	752	428	0	11469	752	0	1663.98186551388	466.588364204482	0	1213.71376307829	260.785641800284	20.5593690405402	22.1862349985249	-1.73556856692517	0.540066327658124	FALSE	FALSE	FALSE	1	0	0	0	0	0	0	0	0	0	0	1	0	0	0	0	0	0	1	0	0	0
25017	Middlesex	1611699	6892503	Massachusetts	2020-04-23	Thursday	209132	9957	12373	502	428	0	9957	502	0	1444.61308177885	311.472551636503	0	1234.79866044996	258.410783703708	21.0427555377556	21.084897371672	-2.37485809657585	0.483386497215406	FALSE	FALSE	FALSE	1	0	0	0	0	0	0	0	0	0	0	1	0	0	0	0	0	0	1	0	0	0
25017	Middlesex	1611699	6892503	Massachusetts	2020-04-24	Friday	220542	11410	12837	464	428	0	11410	464	0	1655.42184022263	287.89494812617	0	1254.72716897969	255.415529354296	21.4623604763641	19.9285085297306	-2.99525434941222	0.419604938608472	FALSE	FALSE	FALSE	1	0	0	0	0	0	0	0	0	0	0	1	0	0	0	0	0	0	1	0	0	0
25017	Middlesex	1611699	6892503	Massachusetts	2020-04-25	Saturday	228107	7565	13222	385	629	201	7565	385	201	1097.56934454726	238.878351354688	124.713113304656	1273.24300442512	251.799945749483	21.8137620256219	18.5158354454315	-3.61558360481308	0.351401549257769	FALSE	FALSE	FALSE	1	0	0	0	0	0	0	0	0	0	0	1	0	0	0	0	0	0	1	0	0	0
25017	Middlesex	1611699	6892503	Massachusetts	2020-04-26	Sunday	232645	4538	13405	183	670	41	4538	183	41	658.396521553926	113.544774799761	25.4389932611486	1290.34290820551	247.64402782727	22.0912654035105	17.0999037803881	-4.15591792221329	0.277503377888596	FALSE	FALSE	FALSE	1	0	0	0	0	0	0	0	0	0	0	1	0	0	0	0	0	0	1	0	0	0
25017	Middlesex	1611699	6892503	Massachusetts	2020-04-27	Monday	242760	10115	13835	430	700	30	10115	430	30	1467.53653933847	266.799197616925	18.6138975081575	1305.97145311568	243.003115469389	22.3018383433231	15.6285449101692	-4.64091235788098	0.210572939812614	FALSE	FALSE	FALSE	1	0	0	0	0	0	0	0	0	0	0	1	0	0	0	0	0	0	1	0	0	0
25017	Middlesex	1611699	6892503	Massachusetts	2020-04-28	Tuesday	253994	11234	14292	457	731	31	11234	457	31	1629.88684952332	283.551705374267	19.2343607584295	1320.01164357388	237.937841354978	22.4396520681702	14.0401904581961	-5.06527411441073	0.137813724847142	FALSE	FALSE	FALSE	1	0	0	0	0	0	0	0	0	0	0	1	0	0	0	0	0	0	1	0	0	0
25017	Middlesex	1611699	6892503	Massachusetts	2020-04-29	Wednesday	265542	11548	14687	395	802	71	11548	395	71	1675.44359429368	245.082983857408	44.0528907693062	1332.45364117285	232.528669404087	22.5075204703434	12.4419975989729	-5.40917195089125	0.0678684021731399	FALSE	FALSE	FALSE	1	0	0	0	0	0	0	0	0	0	0	1	0	0	0	0	0	0	1	0	0	0
25017	Middlesex	1611699	6892503	Massachusetts	2020-04-30	Thursday	278058	12516	15171	484	845	43	12516	484	43	1815.88604313992	300.304213131608	26.6799197616925	1343.34903488565	226.815597085716	22.5061135241976	10.8953937127974	-5.71307231837139	-0.00140694614573889	FALSE	FALSE	TRUE	1	0	0	0	0	0	0	0	0	0	0	1	0	0	0	0	0	0	1	0	0	0
25017	Middlesex	1611699	6892503	Massachusetts	2020-05-01	Friday	290927	12869	15616	445	885	40	12869	445	40	1867.10110971297	276.106146371003	24.8185300108767	1352.78340945559	220.836008968879	22.4446768758336	9.43437456994297	-5.97958811683608	-0.0614366483640367	FALSE	FALSE	FALSE	1	0	0	0	0	0	0	0	0	0	0	1	0	0	0	0	0	0	0	1	0	0
25017	Middlesex	1611699	6892503	Massachusetts	2020-05-02	Saturday	297521	6594	15867	251	923	38	6594	251	38	956.691640177741	155.736275818251	23.5776035103329	1360.7808909132	214.651542694249	22.3197936560402	7.99748145760577	-6.18446627463021	-0.124883219793418	FALSE	FALSE	FALSE	1	0	0	0	0	0	0	0	0	0	0	1	0	0	0	0	0	0	0	1	0	0
25017	Middlesex	1611699	6892503	Massachusetts	2020-05-03	Sunday	302191	4670	16018	151	972	49	4670	151	49	677.547764578412	93.6899507910596	30.402699263324	1367.24201421447	208.2891312309	22.1411784929665	6.46112330127266	-6.36241146334879	-0.178615163073637	FALSE	FALSE	FALSE	1	0	0	0	0	0	0	0	0	0	0	1	0	0	0	0	0	0	0	1	0	0
25017	Middlesex	1611699	6892503	Massachusetts	2020-05-04	Monday	313198	11007	16387	369	997	25	11007	369	25	1596.95251492818	228.950939350338	15.5115812567979	1372.18976175342	201.835737250127	21.9018636533195	4.94774753894558	-6.45339398077328	-0.239314839647047	FALSE	FALSE	FALSE	1	0	0	0	0	0	0	0	0	0	0	1	0	0	0	0	0	0	0	1	0	0
25017	Middlesex	1611699	6892503	Massachusetts	2020-05-05	Tuesday	324765	11567	16725	338	1028	31	11567	338	31	1678.20021260781	209.716578591908	19.2343607584295	1375.56834600103	195.328879315816	21.5931394704825	3.37858424761112	-6.50685793431157	-0.308724182836951	FALSE	FALSE	FALSE	1	0	0	0	0	0	0	0	0	0	0	1	0	0	0	0	0	0	0	1	0	0
25017	Middlesex	1611699	6892503	Massachusetts	2020-05-06	Wednesday	336853	12088	17060	335	1070	42	12088	335	42	1753.78958848476	207.855188841093	26.0594565114206	1377.36524962069	188.801855153415	21.2107181085829	1.79690361966414	-6.52702416240047	-0.382421361899592	FALSE	FALSE	FALSE	1	0	0	0	0	0	0	0	0	0	0	1	0	0	0	0	0	0	0	1	0	0
25017	Middlesex	1611699	6892503	Massachusetts	2020-05-07	Thursday	349126	12273	17386	326	1103	33	12273	326	33	1780.63034575393	202.271019588645	20.4752872589733	1377.6383594194	182.293121290909	20.7907781827969	0.273109798704354	-6.50873386250586	-0.419939925786025	FALSE	FALSE	FALSE	1	0	0	0	0	0	0	0	0	0	0	1	0	0	0	0	0	0	0	1	0	0
25017	Middlesex	1611699	6892503	Massachusetts	2020-05-08	Friday	361314	12188	17731	345	1132	29	12188	345	29	1768.29810592756	214.059821343812	17.9934342578856	1376.42314379525	175.808238515446	20.336803559771	-1.21521562414432	-6.48488277546375	-0.453974623025864	TRUE	FALSE	FALSE	1	0	0	0	0	0	0	0	0	0	0	1	0	0	0	0	0	0	0	1	0	0
25017	Middlesex	1611699	6892503	Massachusetts	2020-05-09	Saturday	366707	5393	17878	147	1169	37	5393	147	37	782.444345689802	91.2080977899719	22.957140260061	1373.67653621716	169.347273824459	19.8512061471838	-2.74660757809124	-6.46096469098615	-0.485597412587289	FALSE	FALSE	FALSE	0	1	0	0	0	0	0	0	0	0	0	1	0	0	0	0	0	0	0	1	0	0
25017	Middlesex	1611699	6892503	Massachusetts	2020-05-10	Sunday	369622	2915	17981	103	1207	38	2915	103	38	422.923283457403	63.9077147780076	23.5776035103329	1369.46021472548	162.936624207542	19.3345889219547	-4.21632149168408	-6.41064961691703	-0.516617225229101	FALSE	FALSE	FALSE	0	1	0	0	0	0	0	0	0	0	0	1	0	0	0	0	0	0	0	1	0	0
25017	Middlesex	1611699	6892503	Massachusetts	2020-05-11	Monday	380354	10732	18199	218	1235	28	10732	218	28	1557.0540919605	135.260988559278	17.3729710076137	1363.80734477903	156.596120905606	18.7955275558292	-5.65286994644248	-6.34050330193645	-0.539061366125459	FALSE	FALSE	FALSE	0	1	0	0	0	0	0	0	0	0	0	1	0	0	0	0	0	0	0	1	0	0
25017	Middlesex	1611699	6892503	Massachusetts	2020-05-12	Tuesday	392529	12175	18465	266	1244	9	12175	266	9	1766.41199865999	165.04322457233	5.58416925244726	1356.85923598515	150.351222944144	18.2399848205679	-6.94810879388592	-6.24489796146165	-0.55554273526128	FALSE	FALSE	FALSE	0	1	0	0	0	0	0	0	0	0	0	1	0	0	0	0	0	0	0	1	0	0
25017	Middlesex	1611699	6892503	Massachusetts	2020-05-13	Wednesday	404904	12375	18724	259	1282	38	12375	259	38	1795.42903354558	160.699981820427	23.5776035103329	1348.77693743065	144.229533266588	17.6731195187052	-8.08229855450145	-6.12168967755596	-0.56686530186273	FALSE	FALSE	FALSE	0	1	0	0	0	0	0	0	0	0	0	1	0	0	0	0	0	0	0	1	0	0
25017	Middlesex	1611699	6892503	Massachusetts	2020-05-14	Thursday	417088	12184	18973	249	1327	45	12184	249	45	1767.71776522984	154.495349317708	27.9208462622363	1339.65974183073	138.24311141133	17.0958026169027	-9.1171955999107	-5.98642185525824	-0.577316901802519	FALSE	FALSE	FALSE	0	1	0	0	0	0	0	0	0	0	0	1	0	0	0	0	0	0	0	1	0	0
25017	Middlesex	1611699	6892503	Massachusetts	2020-05-15	Friday	429639	12551	19186	213	1347	20	12551	213	20	1820.96402424489	132.158672307919	12.4092650054384	1329.55749920431	132.395106257839	16.5164087945993	-10.1022426264201	-5.8480051534915	-0.579393822303373	FALSE	FALSE	FALSE	0	1	0	0	0	0	0	0	0	0	0	1	0	0	0	0	0	0	0	1	0	0
25017	Middlesex	1611699	6892503	Massachusetts	2020-05-16	Saturday	436139	6500	19316	130	1370	23	6500	130	23	943.053633781516	80.6602225353493	14.2706547562541	1318.91904771652	126.729535121245	15.9386229107482	-10.63845148779	-5.66557113659371	-0.577785883851098	FALSE	FALSE	FALSE	0	1	0	0	0	0	0	0	0	0	0	1	0	0	0	0	0	0	0	1	0	0
25017	Middlesex	1611699	6892503	Massachusetts	2020-05-17	Sunday	439958	3819	19397	81	1394	24	3819	81	24	554.080281140248	50.2575232720254	14.891118006526	1307.8118775878	121.236281388787	15.3672017832707	-11.107170128726	-5.49325373245816	-0.571421127477509	FALSE	FALSE	FALSE	0	1	0	0	0	0	0	0	0	0	0	1	0	0	0	0	0	0	0	1	0	0
25017	Middlesex	1611699	6892503	Massachusetts	2020-05-18	Monday	452237	12279	19699	302	1412	18	12279	302	18	1781.5008568005	187.379901582119	11.1683385048945	1296.44048042615	115.915211065593	14.8040213403611	-11.3713971616492	-5.32107032319364	-0.563180442909591	FALSE	FALSE	FALSE	0	1	0	0	0	0	0	0	0	0	0	1	0	0	0	0	0	0	0	1	0	0
25017	Middlesex	1611699	6892503	Massachusetts	2020-05-19	Tuesday	463535	11298	19901	202	1436	24	11298	202	24	1639.1723006867	125.333576554927	14.891118006526	1285.06917726202	110.76518519526	14.2531684255856	-11.3713031641275	-5.15002587033278	-0.550852914775479	FALSE	FALSE	FALSE	0	1	0	0	0	0	0	0	0	0	0	1	0	0	0	0	0	0	0	1	0	0
25017	Middlesex	1611699	6892503	Massachusetts	2020-05-20	Wednesday	475449	11914	20071	170	1462	26	11914	170	26	1728.5447681343	105.478752546226	16.1320445070699	1273.80636290395	105.781379962431	13.7143080517667	-11.2628143580687	-4.9838052328288	-0.538860373818924	FALSE	FALSE	FALSE	0	1	0	0	0	0	0	0	0	0	0	1	0	0	0	0	0	0	0	1	0	0
25017	Middlesex	1611699	6892503	Massachusetts	2020-05-21	Thursday	486160	10711	20271	200	1478	16	10711	200	16	1554.00730329751	124.092650054384	9.92741200435069	1262.64926442506	100.958703562008	13.1904551035023	-11.1570984788937	-4.82267640042366	-0.523852948264347	FALSE	FALSE	FALSE	0	1	0	0	0	0	0	0	0	0	0	1	0	0	0	0	0	0	0	1	0	0
25017	Middlesex	1611699	6892503	Massachusetts	2020-05-22	Friday	496424	10264	20432	161	1496	18	10264	161	18	1489.15423032823	99.8945832937788	11.1683385048945	1251.56459103648	96.2887143171148	12.6805376218244	-11.0846733885812	-4.66998924489297	-0.509917481677958	FALSE	FALSE	FALSE	0	1	0	0	0	0	0	0	0	0	0	1	0	0	0	0	0	0	0	1	0	0
25017	Middlesex	1611699	6892503	Massachusetts	2020-05-23	Saturday	501028	4604	20526	94	1512	16	4604	94	16	667.972143066169	58.3235455255603	9.92741200435069	1240.63809981032	91.7596876765381	12.1832156580226	-10.926491226159	-4.52902664057679	-0.497321963801795	FALSE	FALSE	FALSE	0	1	0	0	0	0	0	0	0	0	0	1	0	0	0	0	0	0	0	1	0	0
25017	Middlesex	1611699	6892503	Massachusetts	2020-05-24	Sunday	504880	3852	20588	62	1518	6	3852	62	6	558.868091896369	38.4687215168589	3.72277950163151	1230.05162895192	87.383750176105	11.6940673813532	-10.5864708584031	-4.37593750043301	-0.489148276669399	FALSE	FALSE	FALSE	0	1	0	0	0	0	0	0	0	0	0	1	0	0	0	0	0	0	0	1	0	0
25017	Middlesex	1611699	6892503	Massachusetts	2020-05-25	Monday	507782	2902	20625	37	1527	9	2902	37	9	421.03717618984	22.957140260061	5.58416925244726	1219.94677006115	83.1468323543583	11.2185865815281	-10.1048588907681	-4.23691782174672	-0.47548079982505	FALSE	FALSE	FALSE	0	1	0	0	0	0	0	0	0	0	0	1	0	0	0	0	0	0	0	1	0	0
25017	Middlesex	1611699	6892503	Massachusetts	2020-05-26	Tuesday	518109	10327	20785	160	1535	8	10327	160	8	1498.29459631719	99.2741200435069	4.96370600217534	1210.50348139292	79.0567729112528	10.7634730020986	-9.44328866823184	-4.09005944310549	-0.455113579429558	FALSE	FALSE	FALSE	0	1	0	0	0	0	0	0	0	0	0	1	0	0	0	0	0	0	0	1	0	0
25017	Middlesex	1611699	6892503	Massachusetts	2020-05-27	Wednesday	527477	9368	20940	155	1549	14	9368	155	14	1359.15791404081	96.1718037921473	8.68648550380685	1201.90966399269	75.1165867313865	10.3324115020177	-8.59381740022491	-3.94018617986629	-0.431061500080933	FALSE	FALSE	FALSE	0	1	0	0	0	0	0	0	0	0	0	1	0	0	0	0	0	0	0	1	0	0
25017	Middlesex	1611699	6892503	Massachusetts	2020-05-28	Thursday	536060	8583	21069	129	1564	15	8583	129	15	1245.26605211488	80.0397592850774	9.30694875407877	1194.23965423372	71.3221869711932	9.91595544287822	-7.67000975896985	-3.79439976019331	-0.416456059139428	FALSE	FALSE	FALSE	0	1	0	0	0	0	0	0	0	0	0	1	0	0	0	0	0	0	0	1	0	0
25017	Middlesex	1611699	6892503	Massachusetts	2020-05-29	Friday	545414	9354	21195	126	1583	19	9354	126	19	1357.12672159882	78.1783695342617	11.7888017551664	1187.51585485863	67.6728366588823	9.51571276313258	-6.72379937509163	-3.64935031231092	-0.400242679745645	FALSE	FALSE	FALSE	0	1	0	0	0	0	0	0	0	0	0	1	0	0	0	0	0	0	0	1	0	0
25017	Middlesex	1611699	6892503	Massachusetts	2020-05-30	Saturday	550716	5302	21248	53	1596	13	5302	53	13	769.241594816861	32.8845522644117	8.06602225353493	1181.86616516167	64.1924538789314	9.13248743200685	-5.64968969696497	-3.48038277995093	-0.383225331125733	FALSE	FALSE	FALSE	0	1	0	0	0	0	0	0	0	0	0	1	0	0	0	0	0	0	0	1	0	0
25017	Middlesex	1611699	6892503	Massachusetts	2020-05-31	Sunday	554176	3460	21298	50	1615	19	3460	50	19	501.994703520622	31.0231625135959	11.7888017551664	1177.34300442731	60.8800336698077	8.7672174135982	-4.52316073435168	-3.31242020912364	-0.365270018408646	FALSE	FALSE	FALSE	0	1	0	0	0	0	0	0	0	0	0	1	0	0	0	0	0	0	0	1	0	0
25017	Middlesex	1611699	6892503	Massachusetts	2020-06-01	Monday	562970	8794	21396	98	1650	35	8794	98	35	1275.87902391918	60.805398526648	21.7162137595171	1174.03651627869	57.7362460058665	8.41983571047112	-3.30648814862434	-3.1437876639412	-0.34738170312708	FALSE	FALSE	FALSE	0	1	0	0	0	0	0	0	0	0	0	1	0	0	0	0	0	0	0	1	0	0
25017	Middlesex	1611699	6892503	Massachusetts	2020-06-02	Tuesday	571680	8710	21460	64	1663	13	8710	64	13	1263.69186926723	39.7096480174028	8.06602225353493	1171.95487850016	54.7643067640123	8.08967234827049	-2.08163777852656	-2.97193924185423	-0.330163362200629	FALSE	FALSE	FALSE	0	1	0	0	0	0	0	0	0	0	0	1	0	0	0	0	0	0	0	1	0	0
25017	Middlesex	1611699	6892503	Massachusetts	2020-06-03	Wednesday	580540	8860	21550	90	1676	13	8860	90	13	1285.45464543142	55.8416925244726	8.06602225353493	1171.01949349751	51.9588561494042	7.77565536802813	-0.935385002652765	-2.80545061460816	-0.314016980242358	FALSE	FALSE	FALSE	0	1	0	0	0	0	0	0	0	0	0	1	0	0	0	0	0	0	0	1	0	0
25017	Middlesex	1611699	6892503	Massachusetts	2020-06-04	Thursday	588594	8054	21610	60	1689	13	8054	60	13	1168.51599484251	37.2277950163151	8.06602225353493	1171.17346143772	49.3178842389767	7.4781197569216	0.153967940208986	-2.64097191042745	-0.297535611106531	TRUE	FALSE	FALSE	0	1	0	0	0	0	0	0	0	0	0	1	0	0	0	0	0	0	0	1	0	0
25017	Middlesex	1611699	6892503	Massachusetts	2020-06-05	Friday	596607	8013	21666	56	1695	6	8013	56	6	1162.56750269097	34.7459420152274	3.72277950163151	1172.43211958305	46.8398500917132	7.19351465086879	1.25865814532858	-2.47803414726351	-0.284605106052815	FALSE	FALSE	FALSE	0	0	1	0	0	0	0	0	0	0	0	1	0	0	0	0	0	0	0	1	0	0
25017	Middlesex	1611699	6892503	Massachusetts	2020-06-06	Saturday	600905	4298	21696	30	1701	6	4298	30	6	623.576079691224	18.6138975081575	3.72277950163151	1174.47170913696	44.497686743667	6.92076809090151	2.03958955391113	-2.34216334804621	-0.27274655996728	FALSE	FALSE	FALSE	0	0	1	0	0	0	0	0	0	0	0	1	0	0	0	0	0	0	0	1	0	0
25017	Middlesex	1611699	6892503	Massachusetts	2020-06-07	Sunday	604237	3332	21725	29	1705	4	3332	29	4	483.423801193848	17.9934342578856	2.48185300108767	1177.35370447851	42.2951460512267	6.65941109497118	2.88199534155183	-2.20254069244027	-0.261356995930326	FALSE	FALSE	FALSE	0	0	1	0	0	0	0	0	0	0	0	1	0	0	0	0	0	0	0	1	0	0
25017	Middlesex	1611699	6892503	Massachusetts	2020-06-08	Monday	614265	10028	21777	52	1711	6	10028	52	6	1454.91412916324	32.2640890141397	3.72277950163151	1180.88603733878	40.229950101585	6.40683076309286	3.53233286027012	-2.06519594964172	-0.252580331878321	FALSE	FALSE	FALSE	0	0	1	0	0	0	0	0	0	0	0	1	0	0	0	0	0	0	0	1	0	0
25017	Middlesex	1611699	6892503	Massachusetts	2020-06-09	Tuesday	624623	10358	21845	68	1720	9	10358	68	9	1502.79223672445	42.1915010184904	5.58416925244726	1184.80786459562	38.3013619229512	6.16282610296001	3.92182725683938	-1.92858817863378	-0.244004660132849	FALSE	FALSE	FALSE	0	0	1	0	0	0	0	0	0	0	0	1	0	0	0	0	0	0	0	1	0	0
25017	Middlesex	1611699	6892503	Massachusetts	2020-06-10	Wednesday	634243	9620	21889	44	1725	5	9620	44	5	1395.71937799664	27.3003830119644	3.10231625135959	1189.16005950463	36.5075725845665	5.92920604533144	4.35219490900545	-1.79378933838466	-0.233620057628568	FALSE	FALSE	FALSE	0	0	1	0	0	0	0	0	0	0	0	1	0	0	0	0	0	0	0	1	0	0
25017	Middlesex	1611699	6892503	Massachusetts	2020-06-11	Thursday	643889	9646	21924	35	1733	8	9646	35	8	1399.49159253177	21.7162137595171	4.96370600217534	1193.97926543293	34.8469741479787	5.70463064149692	4.81920592830079	-1.66059843658781	-0.224575403834518	FALSE	FALSE	FALSE	0	0	1	0	0	0	0	0	0	0	0	1	0	0	0	0	0	0	0	1	0	0
25017	Middlesex	1611699	6892503	Massachusetts	2020-06-12	Friday	653510	9621	21971	47	1744	11	9621	47	11	1395.86446317107	29.1617727627801	6.8250957529911	1199.28417222105	33.3199016003653	5.48956887350504	5.30490678812066	-1.52707254761341	-0.215061767991886	FALSE	FALSE	FALSE	0	0	1	0	0	0	0	0	0	0	0	1	0	0	0	0	0	0	0	1	0	0
25017	Middlesex	1611699	6892503	Massachusetts	2020-06-13	Saturday	658108	4598	21995	24	1748	4	4598	24	4	667.101632019602	14.891118006526	2.48185300108767	1205.09310938568	31.9253499801936	5.28931353876119	5.80893716463174	-1.39455162017169	-0.200255334743846	FALSE	FALSE	FALSE	0	0	1	0	0	0	0	0	0	0	0	1	0	0	0	0	0	0	0	1	0	0
25017	Middlesex	1611699	6892503	Massachusetts	2020-06-14	Sunday	661646	3538	22020	25	1756	8	3538	25	8	513.311347126	15.5115812567979	4.96370600217534	1211.38405017428	30.6521307157333	5.10560657058868	6.29094078860567	-1.27321926446037	-0.183706968172508	FALSE	FALSE	FALSE	0	0	1	0	0	0	0	0	0	0	0	1	0	0	0	0	0	0	0	1	0	0
25017	Middlesex	1611699	6892503	Massachusetts	2020-06-15	Monday	671755	10109	22082	62	1763	7	10109	62	7	1466.6660282919	38.4687215168589	4.34324275190343	1218.1440229289	29.4974969121282	4.93744300745484	6.75997275461373	-1.15463380360504	-0.168163563133843	FALSE	FALSE	FALSE	0	0	1	0	0	0	0	0	0	0	0	1	0	0	0	0	0	0	0	1	0	0
25017	Middlesex	1611699	6892503	Massachusetts	2020-06-16	Tuesday	681663	9908	22127	45	1765	2	9908	45	2	1437.50390823189	27.9208462622363	1.24092650054384	1225.33589862853	28.449456028422	4.78401888013353	7.19187569963037	-1.04804088370625	-0.153424127321315	FALSE	FALSE	FALSE	0	0	1	0	0	0	0	0	0	0	0	1	0	0	0	0	0	0	0	1	0	0
25017	Middlesex	1611699	6892503	Massachusetts	2020-06-17	Wednesday	695622	13959	22191	64	1781	16	13959	64	16	2025.24394983941	39.7096480174028	9.92741200435069	1232.8780247595	27.5005043518372	4.64285528351082	7.54212613097548	-0.948951676584755	-0.141163596622711	FALSE	FALSE	FALSE	0	0	1	0	0	0	0	0	0	0	0	1	0	0	0	0	0	0	0	1	0	0
25017	Middlesex	1611699	6892503	Massachusetts	2020-06-18	Thursday	709734	14112	22230	39	1788	7	14112	39	7	2047.44198152689	24.1980667606048	4.34324275190343	1240.72520418024	26.6448131054845	4.51221028426341	7.84717942073462	-0.855691246352762	-0.130644999247408	FALSE	FALSE	FALSE	0	0	1	0	0	0	0	0	0	0	0	1	0	0	0	0	0	0	0	1	0	0
25017	Middlesex	1611699	6892503	Massachusetts	2020-06-19	Friday	718381	8647	22263	33	1791	3	8647	33	2	1254.55150327827	20.4752872589733	1.24092650054384	1248.84770234143	25.881109338089	4.39040894650352	8.12249816119424	-0.763703767395487	-0.121801337759891	FALSE	FALSE	FALSE	0	0	1	0	0	0	0	0	0	0	0	1	0	0	0	0	0	0	0	1	0	0
25017	Middlesex	1611699	6892503	Massachusetts	2020-06-20	Saturday	723531	5150	22283	20	1801	10	5150	20	9	747.188648303817	12.4092650054384	5.58416925244726	1257.1808489483	25.1949886010158	4.27624531639194	8.33314660686574	-0.686120737073178	-0.114163630111581	FALSE	FALSE	FALSE	0	0	1	0	0	0	0	0	0	0	0	1	0	0	0	0	0	0	0	1	0	0
25017	Middlesex	1611699	6892503	Massachusetts	2020-06-21	Sunday	727279	3748	22302	19	1807	6	3748	19	5	543.779233755865	11.7888017551664	3.10231625135959	1265.6917135358	24.580957104553	4.1699203862352	8.51086458750524	-0.614031496462815	-0.106324930156736	FALSE	FALSE	FALSE	0	0	1	0	0	0	0	0	0	0	0	1	0	0	0	0	0	0	0	1	0	0
25017	Middlesex	1611699	6892503	Massachusetts	2020-06-22	Monday	736843	9564	22344	42	1809	2	9564	42	1	1387.59460822868	26.0594565114206	0.620463250271918	1274.35261383387	24.033320066682	4.0696252252745	8.66090029806583	-0.547637037870924	-0.100295160960702	FALSE	FALSE	FALSE	0	0	1	0	0	0	0	0	0	0	0	1	0	0	0	0	0	0	0	1	0	0
25017	Middlesex	1611699	6892503	Massachusetts	2020-06-23	Tuesday	746863	10020	22389	45	1812	3	10020	45	2	1453.75344776781	27.9208462622363	1.24092650054384	1283.19489801591	23.5412239028501	3.97408688223511	8.8422841820443	-0.492096163831906	-0.0955383430393861	FALSE	FALSE	FALSE	0	0	1	0	0	0	0	0	0	0	0	1	0	0	0	0	0	0	0	1	0	0
25017	Middlesex	1611699	6892503	Massachusetts	2020-06-24	Wednesday	756825	9962	22424	35	1820	8	9962	35	7	1445.33850765099	21.7162137595171	4.34324275190343	1292.42329268375	23.1021227105078	3.88390833403664	9.22839466783967	-0.43910119234231	-0.0901785481984669	FALSE	FALSE	FALSE	0	0	1	0	0	0	0	0	0	0	0	1	0	0	0	0	0	0	0	1	0	0
25017	Middlesex	1611699	6892503	Massachusetts	2020-06-25	Thursday	765879	9054	22476	52	1825	5	9054	52	4	1313.60116927044	32.2640890141397	2.48185300108767	1302.16776507711	22.7140735640253	3.79748164222682	9.74447239335564	-0.388049146482555	-0.086426691809824	FALSE	FALSE	FALSE	0	0	1	0	0	0	0	0	0	0	0	1	0	0	0	0	0	0	0	1	0	0
25017	Middlesex	1611699	6892503	Massachusetts	2020-06-26	Friday	775669	9790	22515	39	1839	14	9790	38	13	1420.38385764939	23.5776035103329	8.06602225353493	1312.39206348519	22.3754015275147	3.7157447709028	10.2242984080819	-0.338672036510584	-0.081736871324019	FALSE	FALSE	FALSE	0	0	1	0	0	0	0	0	0	0	0	1	0	0	0	0	0	0	0	1	0	0
25017	Middlesex	1611699	6892503	Massachusetts	2020-06-27	Saturday	781373	5704	22540	25	1849	10	5704	24	9	827.565834936887	14.891118006526	5.58416925244726	1323.19671825724	22.091734385559	3.63903270724214	10.8046547720471	-0.283667141955657	-0.0767120636606582	FALSE	FALSE	FALSE	0	0	1	0	0	0	0	0	0	0	0	1	0	0	0	0	0	0	0	1	0	0
25017	Middlesex	1611699	6892503	Massachusetts	2020-06-28	Sunday	785880	4507	22557	17	1855	6	4507	16	5	653.89888114666	9.92741200435069	3.10231625135959	1334.48317299196	21.8549654484614	3.56613949740564	11.2864547347244	-0.236768937097608	-0.0728932098365016	FALSE	FALSE	FALSE	0	0	1	0	0	0	0	0	0	0	0	1	0	0	0	0	0	0	0	1	0	0
25017	Middlesex	1611699	6892503	Massachusetts	2020-06-29	Monday	797406	11526	22595	38	1862	7	11526	37	6	1672.25172045627	22.957140260061	3.72277950163151	1346.35869452764	21.6667026546741	3.49820409779699	11.8755215356821	-0.188262793787288	-0.0679353996086522	FALSE	FALSE	FALSE	0	0	1	0	0	0	0	0	0	0	0	1	0	0	0	0	0	0	0	1	0	0
25017	Middlesex	1611699	6892503	Massachusetts	2020-06-30	Tuesday	809166	11760	22636	41	1851	-11	11760	40	0	1706.2016512724	24.8185300108767	0	1359.01752874245	21.5208492375656	3.43442253919005	12.6588342148088	-0.145853417108519	-0.0637815586069399	FALSE	FALSE	FALSE	0	0	1	0	0	0	0	0	0	0	0	1	0	0	0	0	0	0	0	1	0	0
25017	Middlesex	1611699	6892503	Massachusetts	2020-07-01	Wednesday	819586	10420	22664	28	1858	7	10420	27	7	1511.78751753898	16.7525077573418	4.34324275190343	1372.34609529792	21.412045402295	3.37338787543908	13.3285665554627	-0.10880383527066	-0.0610346637509678	FALSE	FALSE	FALSE	0	0	1	0	0	0	0	0	0	0	0	1	0	0	0	0	0	0	0	1	0	0
25017	Middlesex	1611699	6892503	Massachusetts	2020-07-02	Thursday	829429	9843	22702	38	1867	9	9843	37	9	1428.07337189407	22.957140260061	5.58416925244726	1386.28031921688	21.3374772565707	3.31536809628613	13.9342239189639	-0.0745681457242888	-0.0580197791529513	FALSE	FALSE	FALSE	0	0	1	0	0	0	0	0	0	0	0	1	0	0	0	0	0	0	0	1	0	0
25017	Middlesex	1611699	6892503	Massachusetts	2020-07-03	Friday	835352	5923	22726	24	1870	3	5923	23	3	859.339488136603	14.2706547562541	1.86138975081575	1400.79538515367	21.2960728414246	3.25962622994057	14.5150659367898	-0.0414044151461042	-0.0557418663455604	FALSE	FALSE	FALSE	0	0	1	0	0	0	0	0	0	0	0	1	0	0	0	0	0	0	0	1	0	0
25017	Middlesex	1611699	6892503	Massachusetts	2020-07-04	Saturday	838296	2944	22738	12	1877	7	2944	11	7	427.130753515813	6.8250957529911	4.34324275190343	1415.81560943723	21.2858892312268	3.2032143892399	15.0202242835594	-0.0101836101977462	-0.0564118407006751	FALSE	FALSE	FALSE	0	0	1	0	0	0	0	0	0	0	0	1	0	0	0	0	0	0	0	1	0	0
25017	Middlesex	1611699	6892503	Massachusetts	2020-07-05	Sunday	843003	4707	22756	18	1879	2	4707	17	2	682.915916032245	10.5478752546226	1.24092650054384	1431.23543285092	21.3065244413644	3.14532860495797	15.4198234136888	0.0206352101375415	-0.057885784281928	FALSE	TRUE	FALSE	0	0	1	0	0	0	0	0	0	0	0	0	1	0	0	0	0	0	0	1	0	0
25017	Middlesex	1611699	6892503	Massachusetts	2020-07-06	Monday	854965	11962	22797	41	1882	3	11962	40	3	1735.50885650685	24.8185300108767	1.86138975081575	1446.95006382452	21.3524176846897	3.08549989504621	15.7146309736052	0.0458932433253736	-0.0598287099117618	FALSE	FALSE	FALSE	0	0	1	0	0	0	0	0	0	0	0	0	1	0	0	0	0	0	0	1	0	0
25017	Middlesex	1611699	6892503	Massachusetts	2020-07-07	Tuesday	869199	14234	22847	50	1888	6	14234	49	6	2065.14237280709	30.402699263324	3.72277950163151	1462.89881129167	21.4251099022197	3.0230582851495	15.9487474671428	0.0726922175299691	-0.0624416098967093	FALSE	FALSE	FALSE	0	0	1	0	0	0	0	0	0	0	0	0	1	0	0	0	0	0	0	1	0	0
25017	Middlesex	1611699	6892503	Massachusetts	2020-07-08	Wednesday	882800	13601	22876	29	1897	9	13601	28	9	1973.30345739422	17.3729710076137	5.58416925244726	1479.06303241058	21.522993155502	2.95947771884909	16.1642211189171	0.0978832532822906	-0.0635805663004052	FALSE	FALSE	FALSE	0	0	1	0	0	0	0	0	0	0	0	0	1	0	0	0	0	0	0	1	0	0
25017	Middlesex	1611699	6892503	Massachusetts	2020-07-09	Thursday	895010	12210	22922	46	1903	6	12210	45	6	1771.48997976497	27.9208462622363	3.72277950163151	1495.41778650557	21.645464467617	2.89516018075806	16.3547540949883	0.122471312115003	-0.0643175380910321	FALSE	FALSE	FALSE	0	0	1	0	0	0	0	0	0	0	0	0	1	0	0	0	0	0	0	1	0	0
25017	Middlesex	1611699	6892503	Massachusetts	2020-07-10	Friday	907686	12676	22962	40	1908	5	12676	39	5	1839.09967104838	24.1980667606048	3.10231625135959	1511.96213360141	21.7900449334508	2.83050765548947	16.5443470958437	0.144580465833798	-0.0646525252685883	FALSE	FALSE	FALSE	0	0	1	0	0	0	0	0	0	0	0	0	1	0	0	0	0	0	0	1	0	0
25017	Middlesex	1611699	6892503	Massachusetts	2020-07-11	Saturday	914962	7276	22987	25	1913	5	7276	24	5	1055.63972913759	14.891118006526	3.10231625135959	1528.78996155583	21.9561315760838	2.76645810714048	16.8278279544199	0.166086642632983	-0.064049548348986	FALSE	FALSE	FALSE	0	0	1	0	0	0	0	0	0	0	0	0	1	0	0	0	0	0	0	1	0	0
25017	Middlesex	1611699	6892503	Massachusetts	2020-07-12	Sunday	919934	4972	23003	16	1916	3	4972	15	3	721.363487255646	9.30694875407877	1.86138975081575	1545.94062399783	22.1421834544992	2.70247555622701	17.1506624419956	0.186051878415412	-0.0639825509134737	FALSE	FALSE	FALSE	0	0	1	0	0	0	0	0	0	0	0	0	1	0	0	0	0	0	0	1	0	0
25017	Middlesex	1611699	6892503	Massachusetts	2020-07-13	Monday	934146	14212	23039	36	1921	5	14212	35	5	2061.95049896968	21.7162137595171	3.10231625135959	1563.44872768157	22.3478655815195	2.63862700018456	17.5081036837348	0.205682127020278	-0.0638485560424509	FALSE	FALSE	FALSE	0	0	1	0	0	0	0	0	0	0	0	0	1	0	0	0	0	0	0	1	0	0
25017	Middlesex	1611699	6892503	Massachusetts	2020-07-14	Tuesday	948845	14699	23082	43	1923	2	14699	42	2	2132.60697891608	26.0594565114206	1.24092650054384	1581.27632894086	22.5731779571446	2.57618539028785	17.8276012592974	0.225312375625144	-0.0624416098967093	FALSE	FALSE	FALSE	0	0	1	0	0	0	0	0	0	0	0	0	1	0	0	0	0	0	0	1	0	0
25017	Middlesex	1611699	6892503	Massachusetts	2020-07-15	Wednesday	963698	14853	23136	54	1928	5	14853	53	5	2154.95009577798	32.8845522644117	3.10231625135959	1599.25756914904	22.8124927967917	2.51441375474626	17.9812402081811	0.239314839647044	-0.0617716355415947	FALSE	FALSE	FALSE	0	0	1	0	0	0	0	0	0	0	0	0	1	0	0	0	0	0	0	1	0	0
25017	Middlesex	1611699	6892503	Massachusetts	2020-07-16	Thursday	976512	12814	23183	47	1934	6	12814	46	6	1859.12142511944	28.5413095125082	3.72277950163151	1617.23934200985	23.0630632056046	2.45425005765694	17.9817728608027	0.250570408812976	-0.0601636970893185	FALSE	FALSE	FALSE	0	0	1	0	0	0	0	0	0	0	0	0	1	0	0	0	0	0	0	1	0	0
25017	Middlesex	1611699	6892503	Massachusetts	2020-07-17	Friday	989182	12670	23231	48	1938	4	12670	47	4	1838.22916000182	29.1617727627801	2.48185300108767	1635.27047923569	23.3254251630676	2.3951583195358	18.0311372258418	0.262361957462996	-0.0590917381211353	FALSE	FALSE	FALSE	0	0	1	0	0	0	0	0	0	0	0	0	1	0	0	0	0	0	0	1	0	0
25017	Middlesex	1611699	6892503	Massachusetts	2020-07-18	Saturday	997015	7833	23257	26	1944	6	7833	25	6	1136.45217129394	15.5115812567979	3.72277950163151	1653.45177750212	23.5963627922761	2.33687055064081	18.1812982664301	0.270937629208476	-0.058287768894997	FALSE	FALSE	FALSE	0	0	1	0	0	0	0	0	0	0	0	0	1	0	0	0	0	0	0	1	0	0
25017	Middlesex	1611699	6892503	Massachusetts	2020-07-19	Sunday	1002461	5446	23281	24	1947	3	5446	23	2	790.133859934482	14.2706547562541	1.24092650054384	1671.86694160203	23.8769480521982	2.28005672532706	18.415164099911	0.280585259922123	-0.056813825313744	FALSE	FALSE	FALSE	0	0	1	0	0	0	0	0	0	0	0	0	1	0	0	0	0	0	0	1	0	0
25017	Middlesex	1611699	6892503	Massachusetts	2020-07-20	Monday	1015106	12645	23324	43	1948	1	12645	42	0	1834.60203064112	26.0594565114206	0	1690.5816914692	24.1594092403147	2.22344389231985	18.7147498671688	0.282461188116443	-0.0566128330072107	FALSE	FALSE	FALSE	0	0	1	0	0	0	0	0	0	0	0	0	1	0	0	0	0	0	0	1	0	0
25017	Middlesex	1611699	6892503	Massachusetts	2020-07-21	Tuesday	1028508	13402	23361	37	1946	-2	13402	36	0	1944.43150768306	22.336677009789	0	1709.57022478398	24.4429423873993	2.16977894647515	18.9885333147784	0.283533147084629	-0.0536649458447038	FALSE	FALSE	FALSE	0	0	1	0	0	0	0	0	0	0	0	0	1	0	0	0	0	0	0	1	0	0
25017	Middlesex	1611699	6892503	Massachusetts	2020-07-22	Wednesday	1041055	12547	23396	35	1951	5	12547	34	5	1820.38368354718	21.0957505092452	3.10231625135959	1728.92843468454	24.7248675960317	2.11865990317988	19.3582099005648	0.281925208632355	-0.0511190432952673	FALSE	FALSE	FALSE	0	0	1	0	0	0	0	0	0	0	0	0	1	0	0	0	0	0	0	1	0	0
25017	Middlesex	1611699	6892503	Massachusetts	2020-07-23	Thursday	1054358	13303	23441	45	1951	0	13303	44	0	1930.06807541469	27.3003830119644	0	1748.75092967628	25.0061228303089	2.069818772692	19.8224949917374	0.281255234277239	-0.0488411304878773	FALSE	FALSE	FALSE	0	0	1	0	0	0	0	0	0	0	0	0	1	0	0	0	0	0	0	1	0	0
25017	Middlesex	1611699	6892503	Massachusetts	2020-07-24	Friday	1066596	12238	23493	52	1954	3	12238	51	3	1775.55236464895	31.6436257638678	1.86138975081575	1769.10020244473	25.2851671492143	2.02312156014049	20.3492727684504	0.27904431890536	-0.0466972125515097	FALSE	FALSE	FALSE	0	0	1	0	0	0	0	0	0	0	0	0	1	0	0	0	0	0	0	1	0	0
25017	Middlesex	1611699	6892503	Massachusetts	2020-07-25	Saturday	1074534	7938	23520	27	1955	1	7938	26	1	1151.68611460887	16.1320445070699	0.620463250271918	1790.03904333425	25.5611965835216	1.97957322705802	20.9388408895222	0.27602943430734	-0.0435483330824689	FALSE	FALSE	FALSE	0	0	1	0	0	0	0	0	0	0	0	0	1	0	0	0	0	0	0	1	0	0
25017	Middlesex	1611699	6892503	Massachusetts	2020-07-26	Sunday	1079579	5045	23534	14	1957	2	5045	13	2	731.954704988884	8.06602225353493	1.24092650054384	1811.71380648581	25.8356850768122	1.93930776831562	21.674763151562	0.27448849329058	-0.0402654587424061	FALSE	FALSE	FALSE	0	0	1	0	0	0	0	0	0	0	0	0	1	0	0	0	0	0	0	1	0	0
25017	Middlesex	1611699	6892503	Massachusetts	2020-07-27	Monday	1094457	14878	23590	56	1959	2	14878	55	2	2158.57722513868	34.1254787649555	1.24092650054384	1834.24064150348	26.1098385829252	1.90312915313941	22.526835017663	0.274153506113024	-0.0361786151762051	FALSE	FALSE	FALSE	0	0	1	0	0	0	0	0	0	0	0	0	1	0	0	0	0	0	0	1	0	0
25017	Middlesex	1611699	6892503	Massachusetts	2020-07-28	Tuesday	1111471	17014	23642	52	1961	2	17014	51	2	2468.47915771673	31.6436257638678	1.24092650054384	1857.65066156685	26.3808432095692	1.8704344046098	23.4100200633782	0.271004626643979	-0.0326947485296076	FALSE	FALSE	FALSE	0	0	1	0	0	0	0	0	0	0	0	0	1	0	0	0	0	0	0	1	0	0
25017	Middlesex	1611699	6892503	Massachusetts	2020-07-29	Wednesday	1126612	15141	23714	72	1971	10	15141	71	10	2196.73462601322	44.0528907693062	6.20463250271918	1882.00306944824	26.6495029259703	1.84095553298475	24.3524078813832	0.268659716401086	-0.029478871625056	FALSE	FALSE	FALSE	0	0	1	0	0	0	0	0	0	0	0	0	1	0	0	0	0	0	0	1	0	0
25017	Middlesex	1611699	6892503	Massachusetts	2020-07-30	Thursday	1141888	15276	23771	57	1971	0	15276	56	0	2216.32112456099	34.7459420152274	0	1907.39725186035	26.916420709048	1.81482653313527	25.3941824121148	0.266917783077776	-0.0261289998494811	FALSE	FALSE	FALSE	0	0	1	0	0	0	0	0	0	0	0	0	1	0	0	0	0	0	0	1	0	0
25017	Middlesex	1611699	6892503	Massachusetts	2020-07-31	Friday	1156079	14191	23836	65	1978	7	14191	64	7	2058.90371030669	39.7096480174028	4.34324275190343	1933.91915387035	27.184276456223	1.79218139993238	26.5219020100012	0.267855747174941	-0.0226451332028839	FALSE	FALSE	FALSE	0	0	1	0	0	0	0	0	0	0	0	0	1	0	0	0	0	0	0	1	0	0
25017	Middlesex	1611699	6892503	Massachusetts	2020-08-01	Saturday	1163669	7590	23860	24	1983	5	7590	23	5	1101.19647390795	14.2706547562541	3.10231625135959	1961.44936729343	27.4518642136559	1.77235015902098	27.5302134230806	0.267587757432889	-0.0198312409114019	FALSE	FALSE	FALSE	0	0	1	0	0	0	0	0	0	0	0	0	1	0	0	0	0	0	0	1	0	0
25017	Middlesex	1611699	6892503	Massachusetts	2020-08-02	Sunday	1169217	5548	23883	23	1985	2	5548	22	2	804.932547726131	13.6501915059822	1.24092650054384	1989.9551183271	27.7220648710737	1.75513181809453	28.5057510336649	0.270200657417849	-0.0172183409264532	FALSE	FALSE	FALSE	0	0	1	0	0	0	0	0	0	0	0	0	1	0	0	0	0	0	0	1	0	0
25017	Middlesex	1611699	6892503	Massachusetts	2020-08-03	Monday	1187124	17907	23932	49	1988	3	17907	48	3	2598.04021848086	29.7822360130521	1.86138975081575	2019.31554182496	27.9921985310561	1.74106235663712	29.3604234978609	0.270133659982331	-0.0140694614574128	FALSE	FALSE	FALSE	0	0	1	0	0	0	0	0	0	0	0	0	1	0	0	0	0	0	0	1	0	0
25017	Middlesex	1611699	6892503	Massachusetts	2020-08-04	Tuesday	1203133	16009	23982	50	1989	1	16009	49	1	2322.66855741666	30.402699263324	0.620463250271918	2049.48481399529	28.2573743808105	1.72960579516465	30.1692721703278	0.265175849754481	-0.0114565614724647	FALSE	FALSE	FALSE	0	0	1	0	0	0	0	0	0	0	0	0	1	0	0	0	0	0	0	1	0	0
25017	Middlesex	1611699	6892503	Massachusetts	2020-08-05	Wednesday	1219977	16844	24044	62	1989	0	16844	61	0	2443.81467806398	37.848258266587	0	2080.36342279533	28.5210762869838	1.72143210803225	30.8786088000379	0.263701906173232	-0.00817368713240207	FALSE	FALSE	FALSE	0	0	1	0	0	0	0	0	0	0	0	0	1	0	0	0	0	0	0	1	0	0
25017	Middlesex	1611699	6892503	Massachusetts	2020-08-06	Thursday	1235437	15460	24110	66	1998	9	15460	65	9	2243.01679665573	40.3301112676747	5.58416925244726	2111.9582457104	28.7869221110934	1.71674228754644	31.5948229150708	0.265845824109594	-0.00468982048580413	FALSE	FALSE	FALSE	0	0	1	0	0	0	0	0	0	0	0	0	1	0	0	0	0	0	0	1	0	0
25017	Middlesex	1611699	6892503	Massachusetts	2020-08-07	Friday	1250900	15463	24170	60	1999	1	15463	59	1	2243.45205217901	36.6073317660432	0.620463250271918	2144.17776048707	29.0577257454308	1.7158713208848	32.2195147766752	0.270803634337447	-0.000870966661649319	FALSE	FALSE	FALSE	0	0	1	0	0	0	0	0	0	0	0	0	1	0	0	0	0	0	0	1	0	0
25017	Middlesex	1611699	6892503	Massachusetts	2020-08-08	Saturday	1259993	9093	24195	25	2002	3	9093	24	3	1319.25949107313	14.891118006526	1.86138975081575	2176.46716242098	29.33268322077	1.71922119266037	32.2894019339064	0.274957475339161	0.00334987177557444	FALSE	FALSE	TRUE	0	0	1	0	0	0	0	0	0	0	0	0	1	0	0	0	0	0	0	1	0	0
25017	Middlesex	1611699	6892503	Massachusetts	2020-08-09	Sunday	1266082	6089	24209	14	2003	1	6089	13	1	883.423627091639	8.06602225353493	0.620463250271918	2208.61904598094	29.6079756832867	1.72685890030868	32.1518835599586	0.275292462516713	0.00763770764831007	FALSE	FALSE	FALSE	0	0	1	0	0	0	0	0	0	0	0	0	1	0	0	0	0	0	0	0	1	0
25017	Middlesex	1611699	6892503	Massachusetts	2020-08-10	Monday	1285460	19378	24268	59	2005	2	19378	58	2	2811.46051006434	35.9868685157712	1.24092650054384	2240.35021230094	29.8842061099006	1.74032538484649	31.7311663199998	0.276230426613875	0.0134664845378096	FALSE	FALSE	FALSE	0	0	1	0	0	0	0	0	0	0	0	0	1	0	0	0	0	0	0	0	1	0
25017	Middlesex	1611699	6892503	Massachusetts	2020-08-11	Tuesday	1303256	17796	24302	34	2006	1	17796	33	1	2581.93576411936	20.4752872589733	0.620463250271918	2271.41260192175	30.1631834313704	1.75352387964225	31.0623896208144	0.278977321469853	0.013198494795764	FALSE	FALSE	FALSE	0	0	1	0	0	0	0	0	0	0	0	0	1	0	0	0	0	0	0	0	1	0
25017	Middlesex	1611699	6892503	Massachusetts	2020-08-12	Wednesday	1321466	18210	24363	61	2006	0	18210	60	0	2642.00102633252	37.2277950163151	0	2301.60701842908	30.4475205476812	1.76725835392211	30.1944165073278	0.284337116310766	0.0137344742798553	FALSE	FALSE	FALSE	0	0	1	0	0	0	0	0	0	0	0	0	1	0	0	0	0	0	0	0	1	0
25017	Middlesex	1611699	6892503	Massachusetts	2020-08-13	Thursday	1339070	17604	24420	57	2006	0	17604	56	0	2554.0794106292	34.7459420152274	0	2330.75825044285	30.7418402818832	1.78159580512157	29.1512320137731	0.294319734201984	0.0143374511994587	FALSE	FALSE	FALSE	0	0	1	0	0	0	0	0	0	0	0	0	1	0	0	0	0	0	0	0	1	0
25017	Middlesex	1611699	6892503	Massachusetts	2020-08-14	Friday	1357049	17979	24468	48	2006	0	17979	47	0	2608.48635103967	29.1617727627801	0	2358.73775635243	31.0490905211389	1.7969382178537	27.9795059095745	0.307250239255701	0.0153424127321315	FALSE	FALSE	FALSE	0	0	1	0	0	0	0	0	0	0	0	0	1	0	0	0	0	0	0	0	1	0
25017	Middlesex	1611699	6892503	Massachusetts	2020-08-15	Saturday	1366856	9807	24497	29	2006	0	9807	28	0	1422.85030561467	17.3729710076137	0	2385.31019769648	31.3669933526409	1.81167765366623	26.572441344058	0.317902831502021	0.0147394358125277	FALSE	FALSE	FALSE	0	0	1	0	0	0	0	0	0	0	0	0	1	0	0	0	0	0	0	0	1	0
25017	Middlesex	1611699	6892503	Massachusetts	2020-08-16	Sunday	1374525	7669	24519	22	2006	0	7669	21	0	1112.65820268776	13.0297282557103	0	2410.18712741406	31.6887820354026	1.82581411255915	24.87692971758	0.321788682761696	0.0141364588929249	FALSE	FALSE	FALSE	0	0	1	0	0	0	0	0	0	0	0	0	1	0	0	0	0	0	0	0	1	0
25017	Middlesex	1611699	6892503	Massachusetts	2020-08-17	Monday	1399816	25291	24579	60	2006	0	25291	59	0	3669.34914645666	36.6073317660432	0	2433.08511164535	32.0129826258427	1.83861062274185	22.8979842312865	0.3242005904401	0.0127965101826948	FALSE	FALSE	FALSE	0	0	1	0	0	0	0	0	0	0	0	0	1	0	0	0	0	0	0	0	1	0
25017	Middlesex	1611699	6892503	Massachusetts	2020-08-18	Tuesday	1423407	23591	24647	68	2006	0	23591	67	0	3422.70434992919	41.5710377682185	0	2453.86520638732	32.3418730367686	1.85067016113392	20.7800947419714	0.328890410925915	0.0120595383920685	FALSE	FALSE	FALSE	0	0	1	0	0	0	0	0	0	0	0	0	1	0	0	0	0	0	0	0	1	0
25017	Middlesex	1611699	6892503	Massachusetts	2020-08-19	Wednesday	1446181	22774	24725	78	2006	0	22774	77	0	3304.16976242158	47.7756702709377	0	2472.25093359675	32.6719694015337	1.86199272773536	18.3857272094278	0.330096364765112	0.011322566601442	FALSE	FALSE	FALSE	0	0	1	0	0	0	0	0	0	0	0	0	1	0	0	0	0	0	0	0	1	0
25017	Middlesex	1611699	6892503	Massachusetts	2020-08-20	Thursday	1467844	21663	24786	61	2036	30	21663	60	30	3142.98013363215	37.2277950163151	18.6138975081575	2487.9261952751	33.0070235765267	1.87264531998168	15.6752616783524	0.335054174992969	0.010652592246327	FALSE	FALSE	FALSE	0	0	1	0	0	0	0	0	0	0	0	0	1	0	0	0	0	0	0	0	1	0
25017	Middlesex	1611699	6892503	Massachusetts	2020-08-21	Friday	1487157	19313	24855	69	2038	2	19313	68	2	2802.02997372653	42.1915010184904	1.24092650054384	2500.62615340557	33.3487774950708	1.88202496095329	12.6999581304635	0.341753918544114	0.00937964097160915	FALSE	FALSE	FALSE	0	0	1	0	0	0	0	0	0	0	0	0	1	0	0	0	0	0	0	0	1	0
25017	Middlesex	1611699	6892503	Massachusetts	2020-08-22	Saturday	1499288	12131	24887	32	2043	5	12131	31	5	1760.02825098516	19.2343607584295	3.10231625135959	2510.20235456919	33.6960922007624	1.8901986480857	9.57620116362523	0.347314705691566	0.00817368713240207	FALSE	FALSE	FALSE	0	0	1	0	0	0	0	0	0	0	0	0	1	0	0	0	0	0	0	0	1	0
25017	Middlesex	1611699	6892503	Massachusetts	2020-08-23	Sunday	1508753	9465	24905	18	2043	0	9465	17	0	1373.23117596032	10.5478752546226	0	2516.47719044911	34.0407270090335	1.89763536342747	6.2748358799231	0.344634808271103	0.00743671534177515	FALSE	FALSE	FALSE	0	0	1	0	0	0	0	0	0	0	0	0	1	0	0	0	0	0	0	0	1	0
25017	Middlesex	1611699	6892503	Massachusetts	2020-08-24	Monday	1533410	24657	24975	70	2053	10	24657	69	10	3577.36514586936	42.8119642687623	6.20463250271918	2519.43109389461	34.387639730112	1.90440210441413	2.9539034454956	0.346912721078503	0.00676674098666075	FALSE	FALSE	FALSE	0	0	1	0	0	0	0	0	0	0	0	0	1	0	0	0	0	0	0	0	1	0
25017	Middlesex	1611699	6892503	Massachusetts	2020-08-25	Tuesday	1556702	23292	25064	89	2054	1	23292	88	1	3379.32388277524	54.6007660239288	0.620463250271918	2518.99967660345	34.7498948639226	1.9106328659167	-0.431417291156322	0.362255133810635	0.00623076150256896	TRUE	FALSE	FALSE	0	0	1	0	0	0	0	0	0	0	0	0	1	0	0	0	0	0	0	0	1	0
25017	Middlesex	1611699	6892503	Massachusetts	2020-08-26	Wednesday	1580051	23349	25142	78	2058	4	23349	77	4	3387.59373771763	47.7756702709377	2.48185300108767	2515.28577186416	35.1268224361102	1.91538968383802	-3.71390473929205	0.376927572187647	0.00475681792131533	FALSE	FALSE	FALSE	0	0	0	1	0	0	0	0	0	0	0	0	1	0	0	0	0	0	0	0	1	0
25017	Middlesex	1611699	6892503	Massachusetts	2020-08-27	Thursday	1599029	18978	25210	68	2062	4	18978	67	4	2753.42644029317	41.5710377682185	2.48185300108767	2508.36835326104	35.5146035928508	1.91746660433887	-6.91741860311822	0.387781156740516	0.00207692050085617	FALSE	FALSE	FALSE	0	0	0	1	0	0	0	0	0	0	0	0	1	0	0	0	0	0	0	0	1	0
25017	Middlesex	1611699	6892503	Massachusetts	2020-08-28	Friday	1620977	21948	25297	87	2062	0	21948	86	0	3184.32940834411	53.3598395233849	0	2498.34086999672	35.9092184880134	1.91672963254825	-10.027483264324	0.394614895162675	-0.000736971790626706	FALSE	FALSE	TRUE	0	0	0	1	0	0	0	0	0	0	0	0	1	0	0	0	0	0	0	0	1	0
25017	Middlesex	1611699	6892503	Massachusetts	2020-08-29	Saturday	1636805	15828	25328	31	2064	2	15828	30	2	2296.40814084521	18.6138975081575	1.24092650054384	2486.10334833951	36.3142849831159	1.91264278898204	-12.2375216572141	0.405066495102481	-0.0040868435662007	FALSE	FALSE	FALSE	0	0	0	1	0	0	0	0	0	0	0	0	1	0	0	0	0	0	0	0	1	0
25017	Middlesex	1611699	6892503	Massachusetts	2020-08-30	Sunday	1648727	11922	25355	27	2068	4	11922	26	4	1729.70544952973	16.1320445070699	2.48185300108767	2471.81356312923	36.7395177063073	1.90487108646271	-14.2897852102728	0.425232723191428	-0.0077717025193329	FALSE	FALSE	FALSE	0	0	0	1	0	0	0	0	0	0	0	0	1	0	0	0	0	0	0	0	1	0
25017	Middlesex	1611699	6892503	Massachusetts	2020-08-31	Monday	1672830	24103	25423	68	2070	2	24103	67	2	3496.98795923629	41.5710377682185	1.24092650054384	2455.6923458764	37.192420370365	1.89267755319962	-16.121217252833	0.452902664057675	-0.0121935332630916	FALSE	FALSE	FALSE	0	0	0	1	0	0	0	0	0	0	0	0	1	0	0	0	0	0	0	0	1	0
25017	Middlesex	1611699	6892503	Massachusetts	2020-09-01	Tuesday	1695680	22850	25498	75	2071	1	22850	74	0	3315.1962356781	45.9142805201219	0	2438.02527671756	37.6748019060478	1.88122099172716	-17.6670691588365	0.482381535682741	-0.0114565614724647	FALSE	FALSE	FALSE	0	0	0	1	0	0	0	0	0	0	0	0	1	0	0	0	0	0	0	0	1	0
25017	Middlesex	1611699	6892503	Massachusetts	2020-09-02	Wednesday	1715374	19694	25564	66	2070	-1	19694	65	0	2857.30742518357	40.3301112676747	0	2419.02446105998	38.1901461800021	1.87030040973878	-19.0008156575868	0.515344273954391	-0.0109205819883729	FALSE	FALSE	FALSE	0	0	0	1	0	0	0	0	0	0	0	0	1	0	0	0	0	0	0	0	1	0
25017	Middlesex	1611699	6892503	Massachusetts	2020-09-03	Thursday	1735195	19821	25495	-69	2071	1	19821	0	1	2875.73324233591	0	0.620463250271918	2398.8526242796	38.7290065538211	1.85978181236348	-20.1718367803742	0.538860373818913	-0.0105185973753046	FALSE	FALSE	FALSE	0	0	0	1	0	0	0	0	0	0	0	0	1	0	0	0	0	0	0	0	1	0
25017	Middlesex	1611699	6892503	Massachusetts	2020-09-04	Friday	1751989	16794	25558	63	2075	4	16794	63	4	2436.56041934258	39.0891847671308	2.48185300108767	2377.57960653491	39.2939959274895	1.84892822781062	-21.2730177446911	0.564989373668411	-0.0108535845528615	FALSE	FALSE	FALSE	0	0	0	1	0	0	0	0	0	0	0	0	1	0	0	0	0	0	0	0	1	0
25017	Middlesex	1611699	6892503	Massachusetts	2020-09-05	Saturday	1760979	8990	25629	71	2082	7	8990	71	7	1304.31571810705	44.0528907693062	4.34324275190343	2355.48860669191	39.8872582189437	1.83954858683901	-22.090999842997	0.593262291454245	-0.0093796409716087	FALSE	FALSE	FALSE	0	0	0	1	0	0	0	0	0	0	0	0	1	0	0	0	0	0	0	0	1	0
25017	Middlesex	1611699	6892503	Massachusetts	2020-09-06	Sunday	1767716	6737	25712	83	2083	1	6737	83	1	977.438820120934	51.4984497725692	0.620463250271918	2332.89227617336	40.5171681076228	1.83137489970661	-22.5963305185546	0.629909888679052	-0.00817368713240163	FALSE	FALSE	FALSE	0	0	0	1	0	0	0	0	0	0	0	0	1	0	0	0	0	0	0	0	1	0
25017	Middlesex	1611699	6892503	Massachusetts	2020-09-07	Monday	1775503	7787	25752	40	2086	3	7787	40	3	1129.77825327026	24.8185300108767	1.86138975081575	2310.16688705779	41.1886834037544	1.82420617410688	-22.7253891155683	0.671515296131659	-0.0071687255997297	FALSE	FALSE	FALSE	0	0	0	1	0	0	0	0	0	0	0	0	1	0	0	0	0	0	0	0	1	0
25017	Middlesex	1611699	6892503	Massachusetts	2020-09-08	Tuesday	1796229	20726	25792	40	2087	1	20726	40	1	3007.03532519318	24.8185300108767	0.620463250271918	2287.56134478213	41.900665150935	1.81844439465289	-22.6055422756617	0.711981747180623	-0.00576177945398837	FALSE	FALSE	FALSE	0	0	0	1	0	0	0	0	0	0	0	0	1	0	0	0	0	0	0	0	1	0
25017	Middlesex	1611699	6892503	Massachusetts	2020-09-09	Wednesday	1814652	18423	25847	55	2089	2	18423	55	2	2672.90416848567	34.1254787649555	1.24092650054384	2265.41753399831	42.6617560183456	1.81408956134464	-22.1438107838235	0.761090867410545	-0.00435483330824704	FALSE	FALSE	FALSE	0	0	0	1	0	0	0	0	0	0	0	0	1	0	0	0	0	0	0	0	1	0
25017	Middlesex	1611699	6892503	Massachusetts	2020-09-10	Thursday	1830189	15537	25931	84	2094	5	15537	84	5	2254.18835508668	52.1189130228411	3.10231625135959	2244.12032755808	43.4645862880798	1.81080668700458	-21.2972064402229	0.802830269734194	-0.00328287434006258	FALSE	FALSE	FALSE	0	0	0	1	0	0	0	0	0	0	0	0	1	0	0	0	0	0	0	0	1	0
25017	Middlesex	1611699	6892503	Massachusetts	2020-09-11	Friday	1845516	15327	26021	90	2096	2	15327	90	2	2223.72046845681	55.8416925244726	1.24092650054384	2223.957404876	44.3050691165714	1.8091987485523	-20.1629226820855	0.840482828491652	-0.0016079384522758	FALSE	FALSE	FALSE	0	0	0	1	0	0	0	0	0	0	0	0	1	0	0	0	0	0	0	0	1	0
25017	Middlesex	1611699	6892503	Massachusetts	2020-09-12	Saturday	1855231	9715	26138	117	2102	6	9715	117	6	1409.5024695673	72.5942002818144	3.72277950163151	2205.14557123538	45.1937231011959	1.80946673829435	-18.811833640621	0.888653984624412	0.000267989742045893	FALSE	FALSE	TRUE	0	0	0	1	0	0	0	0	0	0	0	0	1	0	0	0	0	0	0	0	1	0
25017	Middlesex	1611699	6892503	Massachusetts	2020-09-13	Sunday	1863749	8518	26182	44	2105	3	8518	44	3	1235.83551577707	27.3003830119644	1.86138975081575	2187.93852594674	46.1448856931525	1.81100767931111	-17.2070452886392	0.951162591956638	0.00154094101676416	FALSE	FALSE	FALSE	0	0	0	1	0	0	0	0	0	0	0	0	1	0	0	0	0	0	0	0	0	1
25017	Middlesex	1611699	6892503	Massachusetts	2020-09-14	Monday	1883189	19440	26246	64	2107	2	19440	64	2	2820.45579087887	39.7096480174028	1.24092650054384	2172.53443145165	47.1497132309538	1.81288360750543	-15.4040944950916	1.00482753780135	0.0018759281943217	FALSE	FALSE	FALSE	0	0	0	1	0	0	0	0	0	0	0	0	1	0	0	0	0	0	0	0	0	1
25017	Middlesex	1611699	6892503	Massachusetts	2020-09-15	Tuesday	1901325	18136	26304	58	2109	2	18136	58	2	2631.26472342486	35.9868685157712	1.24092650054384	2159.11562727555	48.1986920787572	1.81462554082873	-13.4188041760981	1.04897884780341	0.00174193332329864	FALSE	FALSE	FALSE	0	0	0	1	0	0	0	0	0	0	0	0	1	0	0	0	0	0	0	0	0	1
25017	Middlesex	1611699	6892503	Massachusetts	2020-09-16	Wednesday	1917601	16276	26383	79	2115	6	16276	79	6	2361.40629898892	49.0165967714815	3.72277950163151	2147.72292400903	49.2928941955309	1.81743943312022	-11.3927032665215	1.09420211677367	0.00281389229148288	FALSE	FALSE	FALSE	0	0	0	1	0	0	0	0	0	0	0	0	1	0	0	0	0	0	0	0	0	1
25017	Middlesex	1611699	6892503	Massachusetts	2020-09-17	Thursday	1932100	14499	26469	86	2115	0	14499	86	0	2103.58994403049	53.3598395233849	0	2138.28305058408	50.4328555607589	1.82226324847704	-9.43987342495075	1.13996136522802	0.00482381535682719	FALSE	FALSE	FALSE	0	0	0	1	0	0	0	0	0	0	0	0	1	0	0	0	0	0	0	0	0	1
25017	Middlesex	1611699	6892503	Massachusetts	2020-09-18	Friday	1946577	14477	26545	76	2116	1	14477	76	1	2100.39807019308	47.1552070206658	0.620463250271918	2130.71440148578	51.6153602975367	1.82896299202819	-7.56864909829073	1.1825047367778	0.00669974355114911	FALSE	FALSE	FALSE	0	0	0	1	0	0	0	0	0	0	0	0	1	0	0	0	0	0	0	0	0	1
25017	Middlesex	1611699	6892503	Massachusetts	2020-09-19	Saturday	1954438	7861	26644	99	2120	4	7861	99	4	1140.51455617792	61.4258617769199	2.48185300108767	2124.3529468898	52.847175146851	1.8377396560802	-6.36145459598083	1.23181484931428	0.00877666405200528	FALSE	FALSE	FALSE	0	0	0	1	0	0	0	0	0	0	0	0	1	0	0	0	0	0	0	0	0	1
25017	Middlesex	1611699	6892503	Massachusetts	2020-09-20	Sunday	1960478	6040	26732	88	2122	2	6040	88	2	876.31445354467	54.6007660239288	1.24092650054384	2119.2315702624	54.121131383102	1.84879423293959	-5.12137662740088	1.273956236251	0.0110545768593957	FALSE	FALSE	FALSE	0	0	0	1	0	0	0	0	0	0	0	0	1	0	0	0	0	0	0	0	0	1
25017	Middlesex	1611699	6892503	Massachusetts	2020-09-21	Monday	1977822	17344	26784	52	2123	1	17344	52	1	2516.35726527794	32.2640890141397	0.620463250271918	2115.38622565555	55.4286533345443	1.86192573029985	-3.84534460684927	1.30752195144225	0.0131314973602525	FALSE	FALSE	FALSE	0	0	0	1	0	0	0	0	0	0	0	0	1	0	0	0	0	0	0	0	0	1
25017	Middlesex	1611699	6892503	Massachusetts	2020-09-22	Tuesday	1995049	17227	26820	36	2127	4	17227	36	4	2499.38229986987	22.336677009789	2.48185300108767	2112.78670853235	56.7617683063519	1.8762631814993	-2.59951712320481	1.33311497180764	0.0143374511994587	FALSE	FALSE	FALSE	0	0	0	1	0	0	0	0	0	0	0	0	1	0	0	0	0	0	0	0	0	1
25017	Middlesex	1611699	6892503	Massachusetts	2020-09-23	Wednesday	2010799	15750	26943	123	2133	6	15750	123	6	2285.09149723983	76.3169797834459	3.72277950163151	2111.37798334395	58.1091537319235	1.89147159936041	-1.40872518839524	1.34738542557161	0.0152084178611087	FALSE	FALSE	FALSE	0	0	0	1	0	0	0	0	0	0	0	0	1	0	0	0	0	0	0	0	0	1
25017	Middlesex	1611699	6892503	Massachusetts	2020-09-24	Thursday	2026643	15844	27014	71	2138	5	15844	71	5	2298.72950363605	44.0528907693062	3.10231625135959	2111.10109797814	59.4775763522457	1.90734999157664	-0.276885365818089	1.3684226203222	0.0158783922162233	FALSE	FALSE	FALSE	0	0	0	1	0	0	0	0	0	0	0	0	1	0	0	0	0	0	0	0	0	1
25017	Middlesex	1611699	6892503	Massachusetts	2020-09-25	Friday	2041890	15247	27103	89	2139	1	15247	89	1	2212.11365450258	55.2212292742007	0.620463250271918	2111.98610030927	60.8612743878645	1.92497031711616	0.885002331131091	1.38369803561882	0.0176203255395224	TRUE	FALSE	FALSE	0	0	0	1	0	0	0	0	0	0	0	0	1	0	0	0	0	0	0	0	0	1
25017	Middlesex	1611699	6892503	Massachusetts	2020-09-26	Saturday	2052418	10528	27201	98	2143	4	10528	98	4	1527.4567163772	60.805398526648	2.48185300108767	2113.93410494473	62.2650716541368	1.94312662213977	1.9480046354679	1.40379726627227	0.018156305023614	FALSE	FALSE	FALSE	0	0	0	0	1	0	0	0	0	0	0	0	1	0	0	0	0	0	0	0	0	1
25017	Middlesex	1611699	6892503	Massachusetts	2020-09-27	Sunday	2060632	8214	27340	139	2146	3	8214	139	3	1191.72962275098	86.2443917877966	1.86138975081575	2116.78942065643	63.6907770818213	1.96222089126055	2.85531571170031	1.42570542768452	0.0190942691207747	FALSE	FALSE	FALSE	0	0	0	0	1	0	0	0	0	0	0	0	1	0	0	0	0	0	0	0	0	1
25017	Middlesex	1611699	6892503	Massachusetts	2020-09-28	Monday	2080448	19816	27392	52	2149	3	19816	52	3	2875.00781646377	32.2640890141397	1.86138975081575	2120.32535675503	65.1351077965781	1.98312409114013	3.53593609859445	1.44433071475673	0.020903199879585	FALSE	FALSE	FALSE	0	0	0	0	1	0	0	0	0	0	0	0	1	0	0	0	0	0	0	0	0	1
25017	Middlesex	1611699	6892503	Massachusetts	2020-09-29	Tuesday	2098938	18490	27507	115	2149	0	18490	115	0	2682.62487517234	71.3532737812706	0	2124.40025897562	66.6036245855544	2.00543423716546	4.07490222059414	1.46851678897637	0.0223101460253265	FALSE	FALSE	FALSE	0	0	0	0	1	0	0	0	0	0	0	0	1	0	0	0	0	0	0	0	0	1
25017	Middlesex	1611699	6892503	Massachusetts	2020-09-30	Wednesday	2115122	16184	27624	117	2154	5	16184	117	5	2348.05846294155	72.5942002818144	3.10231625135959	2128.88826463694	68.0928435821039	2.0290173344655	4.4880056613124	1.48921899654944	0.0235830973000448	FALSE	FALSE	FALSE	0	0	0	0	1	0	0	0	0	0	0	0	1	0	0	0	0	0	0	0	0	1
25017	Middlesex	1611699	6892503	Massachusetts	2020-10-01	Thursday	2130249	15127	27779	155	2156	2	15127	155	2	2194.70343357123	96.1718037921473	1.24092650054384	2133.63109757902	69.6138863605213	2.05387338304027	4.7428329420859	1.52104277841738	0.0248560485747635	FALSE	FALSE	FALSE	0	0	0	0	1	0	0	0	0	0	0	0	1	0	0	0	0	0	0	0	0	1
25017	Middlesex	1611699	6892503	Massachusetts	2020-10-02	Friday	2146021	15772	27961	182	2160	4	15772	182	4	2288.28337107724	112.924311549489	2.48185300108767	2138.53115704206	71.1699687977111	2.07980139058321	4.90005946304063	1.55608243718989	0.0259280075429467	FALSE	FALSE	FALSE	0	0	0	0	1	0	0	0	0	0	0	0	1	0	0	0	0	0	0	0	0	1
25017	Middlesex	1611699	6892503	Massachusetts	2020-10-03	Saturday	2156750	10729	28101	140	2166	6	10729	140	6	1556.61883643721	86.8648550380685	3.72277950163151	2143.77545109507	72.7413266501977	2.10646636991679	5.24429405300953	1.57135785248651	0.0266649793335731	FALSE	FALSE	FALSE	0	0	0	0	1	0	0	0	0	0	0	0	1	0	0	0	0	0	0	0	0	1
25017	Middlesex	1611699	6892503	Massachusetts	2020-10-04	Sunday	2163915	7165	28243	142	2166	0	7165	142	0	1039.53527477609	88.1057815386124	0	2149.41224746534	74.3177093103475	2.13400231591201	5.63679637026644	1.57638266014985	0.0275359459952238	FALSE	FALSE	FALSE	0	0	0	0	1	0	0	0	0	0	0	0	1	0	0	0	0	0	0	0	0	1
25017	Middlesex	1611699	6892503	Massachusetts	2020-10-05	Monday	2184248	20333	28308	65	2172	6	20333	65	6	2950.01685164301	40.3301112676747	3.72277950163151	2155.31491582515	75.9212929293151	2.16328019523053	5.90266835981629	1.60358361896755	0.0292778793185211	FALSE	FALSE	FALSE	0	0	0	0	1	0	0	0	0	0	0	0	1	0	0	0	0	0	0	0	0	1
25017	Middlesex	1611699	6892503	Massachusetts	2020-10-06	Tuesday	2204746	20498	28392	84	2172	0	20498	84	0	2973.95590542362	52.1189130228411	0	2161.45624389205	77.562395112169	2.19476898992093	6.14132806689258	1.64110218285397	0.031488794690401	FALSE	FALSE	FALSE	0	0	0	0	1	0	0	0	0	0	0	0	1	0	0	0	0	0	0	0	0	1
25017	Middlesex	1611699	6892503	Massachusetts	2020-10-07	Wednesday	2224389	19643	28533	141	2175	3	19643	141	3	2849.90808128774	87.4853182883405	1.86138975081575	2167.86236297699	79.2509984768006	2.22692775896645	6.40611908494475	1.68860336463162	0.0321587690455156	FALSE	FALSE	FALSE	0	0	0	0	1	0	0	0	0	0	0	0	1	0	0	0	0	0	0	0	0	1
25017	Middlesex	1611699	6892503	Massachusetts	2020-10-08	Thursday	2242300	17911	28638	105	2178	3	17911	105	3	2598.62055917857	65.1486412785514	1.86138975081575	2174.62783458661	81.0082742128315	2.25935451775401	6.76547160962036	1.75727573603089	0.0324267587875613	FALSE	FALSE	FALSE	0	0	0	0	1	0	0	0	0	0	0	0	1	0	0	0	0	0	0	0	0	1
25017	Middlesex	1611699	6892503	Massachusetts	2020-10-09	Friday	2257173	14873	28796	158	2182	4	14873	158	4	2157.85179926654	98.033193542963	2.48185300108767	2181.8650170916	82.8545895406572	2.29211626371913	7.23718250499132	1.84631532782566	0.0327617459651193	FALSE	FALSE	FALSE	0	0	0	0	1	0	0	0	0	0	0	0	1	0	0	0	0	0	0	0	0	1
25017	Middlesex	1611699	6892503	Massachusetts	2020-10-10	Saturday	2266932	9759	28917	121	2186	4	9759	121	4	1415.88621724213	75.0760532829021	2.48185300108767	2189.87783581147	84.7715871629475	2.32521299686181	8.01281871986339	1.9169976222903	0.0330967331426759	FALSE	FALSE	FALSE	0	0	0	0	1	0	0	0	0	0	0	0	1	0	0	0	0	0	0	0	0	1
25017	Middlesex	1611699	6892503	Massachusetts	2020-10-11	Sunday	2273738	6806	29055	138	2190	4	6806	138	4	987.449697156461	85.6239285375247	2.48185300108767	2198.69137241819	86.7652298514629	2.35877871205306	8.81353660672039	1.99364268851545	0.0335657151912576	FALSE	FALSE	FALSE	0	0	0	0	1	0	0	0	0	0	0	0	1	0	0	0	0	0	0	0	0	1
25017	Middlesex	1611699	6892503	Massachusetts	2020-10-12	Monday	2286678	12940	29225	170	2192	2	12940	170	2	1877.40215709736	105.478752546226	1.24092650054384	2208.27587669621	88.8621825855371	2.39301440159943	9.58450427802472	2.09695273407415	0.0342356895463709	FALSE	FALSE	FALSE	0	0	0	0	1	0	0	0	0	0	0	0	1	0	0	0	0	0	0	0	0	1
25017	Middlesex	1611699	6892503	Massachusetts	2020-10-13	Tuesday	2303799	17121	29358	133	2196	4	17121	133	4	2484.00327138051	82.5216122861651	2.48185300108767	2218.6141157666	91.0923932188436	2.42691510396825	10.3382390703873	2.23021063330651	0.0339007023688151	FALSE	FALSE	FALSE	0	0	0	0	1	0	0	0	0	0	0	0	1	0	0	0	0	0	0	0	0	1
25017	Middlesex	1611699	6892503	Massachusetts	2020-10-14	Wednesday	2322826	19027	29460	102	2200	4	19027	102	4	2760.53561384014	63.2872515277356	2.48185300108767	2229.7450202695	93.4888914870896	2.46094980120809	11.1309045029034	2.39649826824603	0.0340346972398371	FALSE	FALSE	FALSE	0	0	0	0	1	0	0	0	0	0	0	0	1	0	0	0	0	0	0	0	0	1
25017	Middlesex	1611699	6892503	Massachusetts	2020-10-15	Thursday	2340138	17312	29587	127	2205	5	17312	127	5	2511.71453969625	78.7988327845336	3.10231625135959	2241.71245571495	96.0676897773624	2.49578846767406	11.967435445451	2.5787982902728	0.0348386664659754	FALSE	FALSE	FALSE	0	0	0	0	1	0	0	0	0	0	0	0	1	0	0	0	0	0	0	0	0	1
25017	Middlesex	1611699	6892503	Massachusetts	2020-10-16	Friday	2356081	15943	29728	141	2214	9	15943	141	9	2313.09293590442	87.4853182883405	5.58416925244726	2254.53667856883	98.848954317751	2.53009115465595	12.8242228538797	2.78126454038851	0.0343026869818837	FALSE	FALSE	FALSE	0	0	0	0	1	0	0	0	0	0	0	0	1	0	0	0	0	0	0	0	0	1
25017	Middlesex	1611699	6892503	Massachusetts	2020-10-17	Saturday	2365825	9744	29845	117	2219	5	9744	117	5	1413.70993962571	72.5942002818144	3.10231625135959	2268.31521125969	101.839116862064	2.56419284933129	13.7785326908606	2.99016254431336	0.034101694675349	FALSE	FALSE	FALSE	0	0	0	0	1	0	0	0	0	0	0	0	1	0	0	0	0	0	0	0	0	1
25017	Middlesex	1611699	6892503	Massachusetts	2020-10-18	Sunday	2372716	6891	29986	141	2223	4	6891	141	4	999.781936982835	87.4853182883405	2.48185300108767	2283.20857022174	105.044140182063	2.5980265542646	14.8933589620474	3.20502331999869	0.0338337049333028	FALSE	FALSE	FALSE	0	0	0	0	1	0	0	0	0	0	0	0	1	0	0	0	0	0	0	0	0	1
25017	Middlesex	1611699	6892503	Massachusetts	2020-10-19	Monday	2391708	18992	30182	196	2226	3	18992	196	3	2755.45763273516	121.610797053296	1.86138975081575	2299.46957745529	108.48084063406	2.63058730792318	16.2610072335501	3.43670045199747	0.0325607536585846	FALSE	FALSE	FALSE	0	0	0	0	1	0	0	0	0	0	0	0	1	0	0	0	0	0	0	0	0	1
25017	Middlesex	1611699	6892503	Massachusetts	2020-10-20	Tuesday	2410690	18982	30367	185	2226	0	18982	185	0	2754.00678099088	114.785701300305	0	2317.24215883201	112.160741776965	2.66113813851642	17.7725813767152	3.67990114290414	0.0305508305932403	FALSE	FALSE	FALSE	0	0	0	0	1	0	0	0	0	0	0	0	1	0	0	0	0	0	0	0	0	1
25017	Middlesex	1611699	6892503	Massachusetts	2020-10-21	Wednesday	2429042	18352	30502	135	2232	6	18352	135	6	2662.60312110129	83.7625387867089	3.72277950163151	2336.70031943043	116.08437959026	2.68947805373778	19.4581605984222	3.92363781329496	0.0283399152213604	FALSE	FALSE	FALSE	0	0	0	0	1	0	0	0	0	0	0	0	1	0	0	0	0	0	0	0	0	1
25017	Middlesex	1611699	6892503	Massachusetts	2020-10-22	Thursday	2447547	18505	30656	154	2240	8	18505	154	8	2684.80115278876	95.5513405418754	4.96370600217534	2357.93310623592	120.263947607208	2.71607603563584	21.2327868054917	4.17956801694885	0.0265979818980622	FALSE	FALSE	FALSE	0	0	0	0	1	0	0	0	0	0	0	0	1	0	0	0	0	0	0	0	0	1
25017	Middlesex	1611699	6892503	Massachusetts	2020-10-23	Friday	2464682	17135	30831	175	2243	3	17135	175	3	2486.0344638225	108.581068797586	1.86138975081575	2380.9757839853	124.718808086674	2.74059709703305	23.0426777493749	4.45486047946557	0.0245210613972051	FALSE	FALSE	FALSE	0	0	0	0	1	0	0	0	0	0	0	0	1	0	0	0	0	0	0	0	0	1
25017	Middlesex	1611699	6892503	Massachusetts	2020-10-24	Saturday	2476092	11410	31032	201	2245	2	11410	201	2	1655.42184022263	124.713113304656	1.24092650054384	2405.55690350273	129.482325751541	2.76377820972003	24.5811195174347	4.76351766486704	0.0231811126869763	FALSE	FALSE	FALSE	0	0	0	0	1	0	0	0	0	0	0	0	1	0	0	0	0	0	0	0	0	1
25017	Middlesex	1611699	6892503	Massachusetts	2020-10-25	Sunday	2483416	7324	31257	225	2252	7	7324	225	7	1062.60381751013	139.604231311182	4.34324275190343	2431.43376318772	134.564751209443	2.78595436087433	25.8768596849932	5.08242545790168	0.0221761511543033	FALSE	FALSE	FALSE	0	0	0	0	1	0	0	0	0	0	0	0	1	0	0	0	0	0	0	0	0	1
25017	Middlesex	1611699	6892503	Massachusetts	2020-10-26	Monday	2504440	21024	31401	144	2256	4	21024	144	4	3050.27070717271	89.3467080391562	2.48185300108767	2458.55272178801	139.956637821972	2.80658957101187	27.1189586002852	5.39188661252933	0.0206352101375393	FALSE	FALSE	FALSE	0	0	0	0	1	0	0	0	0	0	0	0	1	0	0	0	0	0	0	0	0	1
25017	Middlesex	1611699	6892503	Massachusetts	2020-10-27	Tuesday	2524880	20440	31594	193	2257	1	20440	193	1	2965.5409653068	119.74940730248	0.620463250271918	2486.45690435036	145.614035271433	2.82474587603548	27.9041825623485	5.65739744946131	0.0181563050236138	FALSE	FALSE	FALSE	0	0	0	0	1	0	0	0	0	0	0	0	1	0	0	0	0	0	0	0	0	1
25017	Middlesex	1611699	6892503	Massachusetts	2020-10-28	Wednesday	2543860	18980	31808	214	2265	8	18980	214	8	2753.71661064203	132.77913555819	4.96370600217534	2514.98678141454	151.554965867979	2.84149523491336	28.5298770641825	5.94093059654594	0.0167493588778731	FALSE	FALSE	FALSE	0	0	0	0	1	0	0	0	0	0	0	0	1	0	0	0	0	0	0	0	0	1
25017	Middlesex	1611699	6892503	Massachusetts	2020-10-29	Thursday	2564032	20172	32015	207	2272	7	20172	207	7	2926.65813856011	128.435892806287	4.34324275190343	2544.09902012315	157.759799363005	2.85697164251651	29.1122387086066	6.20483349502572	0.0154764076031539	FALSE	FALSE	FALSE	0	0	0	0	1	0	0	0	0	0	0	0	1	0	0	0	0	0	0	0	0	1
25017	Middlesex	1611699	6892503	Massachusetts	2020-10-30	Friday	2579134	15102	32295	280	2279	7	15102	280	7	2191.07630421053	173.729710076137	4.34324275190343	2573.69932529586	164.209374489954	2.87137609115148	29.6003051727166	6.44957512694918	0.0144044486349713	FALSE	FALSE	FALSE	0	0	0	0	1	0	0	0	0	0	0	0	1	0	0	0	0	0	0	0	0	1
25017	Middlesex	1611699	6892503	Massachusetts	2020-10-31	Saturday	2590553	11419	32557	262	2281	2	11419	262	2	1656.72760679248	162.561371571243	1.24092650054384	2603.67518189946	170.917090735929	2.88497657056031	29.975856603598	6.70771624597495	0.0136004794088325	FALSE	FALSE	FALSE	0	0	0	0	1	0	0	0	0	0	0	0	1	0	0	0	0	0	0	0	0	1
25017	Middlesex	1611699	6892503	Massachusetts	2020-11-01	Sunday	2598543	7990	32781	224	2288	7	7990	224	7	1159.23054367913	138.98376806091	4.34324275190343	2633.98187844621	177.878660265057	2.89750509100096	30.3066965467533	6.96156952912798	0.0125285204406484	FALSE	FALSE	FALSE	0	0	0	0	1	0	0	0	0	0	0	0	1	0	0	0	0	0	0	0	0	1
25017	Middlesex	1611699	6892503	Massachusetts	2020-11-02	Monday	2621371	22828	32907	126	2288	0	22828	126	0	3312.00436184068	78.1783695342617	0	2664.60768091219	185.073648859507	2.90855966786036	30.6258024659764	7.19498859445008	0.0110545768593959	FALSE	FALSE	FALSE	0	0	0	0	1	0	0	0	0	0	0	0	1	0	0	0	0	0	0	0	0	1
25017	Middlesex	1611699	6892503	Massachusetts	2020-11-03	Tuesday	2646984	25613	33119	212	2290	2	25613	212	2	3716.06657262246	131.538209057647	1.24092650054384	2695.47986654826	192.498572652633	2.91854228575157	30.8721856360694	7.42492379312546	0.00998261789121235	FALSE	FALSE	FALSE	0	0	0	0	1	0	0	0	0	0	0	0	1	0	0	0	0	0	0	0	0	1
25017	Middlesex	1611699	6892503	Massachusetts	2020-11-04	Wednesday	2668426	21442	33452	333	2297	7	21442	333	7	3110.91631008358	206.614262340549	4.34324275190343	2726.56375026899	200.144654980382	2.92705096006153	31.0838837207298	7.6460823277489	0.00850867430995983	FALSE	FALSE	FALSE	0	0	0	0	1	0	0	0	0	0	0	0	1	0	0	0	0	0	0	0	0	1
25017	Middlesex	1611699	6892503	Massachusetts	2020-11-05	Thursday	2690914	22488	33774	322	2305	8	22488	322	8	3262.67540253519	199.789166587558	4.96370600217534	2757.73751128652	208.015111719658	2.93361670874165	31.1737610175333	7.8704567392769	0.0065657486801256	FALSE	FALSE	FALSE	0	0	0	0	1	0	0	0	0	0	0	0	1	0	0	0	0	0	0	0	0	1
25017	Middlesex	1611699	6892503	Massachusetts	2020-11-06	Friday	2711464	20550	34142	368	2310	5	20550	368	5	2981.50033449387	228.330476100066	3.10231625135959	2788.92978981579	216.095605419264	2.9397134753732	31.1922785292672	8.08049369960543	0.00609676663154568	FALSE	FALSE	FALSE	0	0	0	0	1	0	0	0	0	0	0	0	1	0	0	0	0	0	0	0	0	1
25017	Middlesex	1611699	6892503	Massachusetts	2020-11-07	Saturday	2724138	12674	34586	444	2314	4	12674	444	4	1838.80950069953	275.485683120732	2.48185300108767	2819.96495148788	224.364026925479	2.94627922405333	31.0351616720877	8.26842150621513	0.00656574868012605	FALSE	FALSE	FALSE	0	0	0	0	1	0	0	0	0	0	0	0	1	0	0	0	0	0	0	0	0	1
25017	Middlesex	1611699	6892503	Massachusetts	2020-11-08	Sunday	2734078	9940	34979	393	2319	5	9940	393	5	1442.14663381358	243.842057356864	3.10231625135959	2850.57533836033	232.803760874297	2.95297896760448	30.6103868724508	8.43973394881806	0.00669974355114888	FALSE	FALSE	FALSE	0	0	0	0	1	0	0	0	0	0	0	0	1	0	0	0	0	0	0	0	0	1
25017	Middlesex	1611699	6892503	Massachusetts	2020-11-09	Monday	2758793	24715	35177	198	2322	3	24715	198	3	3585.78008598618	122.85172355384	1.86138975081575	2880.33376303045	241.415879224686	2.96135364704341	29.7584246701258	8.6121183503891	0.00837467943893655	FALSE	FALSE	FALSE	0	0	0	0	1	0	0	0	0	0	0	0	1	0	0	0	0	0	0	0	0	1
25017	Middlesex	1611699	6892503	Massachusetts	2020-11-10	Tuesday	2782596	23803	35516	339	2325	3	23803	339	3	3453.46240690791	210.33704184218	1.86138975081575	2908.88928575175	250.194285210015	2.97267621364485	28.5555227212967	8.77840598532862	0.0113225666014416	FALSE	FALSE	FALSE	0	0	0	0	1	0	0	0	0	0	0	0	1	0	0	0	0	0	0	0	0	1
25017	Middlesex	1611699	6892503	Massachusetts	2020-11-11	Wednesday	2805624	23028	36023	507	2333	8	23028	507	8	3341.02139672627	314.574867887862	4.96370600217534	2935.88083071165	259.166916760891	2.98714765971534	26.991544959898	8.97263155087637	0.0144714460704822	FALSE	FALSE	FALSE	0	0	0	0	1	0	0	0	0	0	0	0	1	0	0	0	0	0	0	0	0	1
25017	Middlesex	1611699	6892503	Massachusetts	2020-11-12	Thursday	2830195	24571	36551	528	2341	8	24571	528	8	3564.88782086856	327.604596143573	4.96370600217534	2961.06127842614	268.310324774886	3.0044329980773	25.1804477144883	9.14340801399527	0.0172853383619649	FALSE	FALSE	FALSE	0	0	0	0	1	0	0	0	0	0	0	0	1	0	0	0	0	0	0	0	0	1
25017	Middlesex	1611699	6892503	Massachusetts	2020-11-13	Friday	2852096	21901	37113	562	2347	6	21901	562	6	3177.510405146	348.700346652818	3.72277950163151	2984.33343545799	277.608429867478	3.02493421334382	23.2721570318527	9.29810509259124	0.020501215266516	FALSE	FALSE	FALSE	0	0	0	0	1	0	0	0	0	0	0	0	1	0	0	0	0	0	0	0	0	1
25017	Middlesex	1611699	6892503	Massachusetts	2020-11-14	Saturday	2866654	14558	37652	539	2351	4	14558	539	4	2112.14996932174	334.429691896564	2.48185300108767	3005.61384767437	287.041869779802	3.04791433372426	21.280412216382	9.43343991232445	0.0229801203804416	FALSE	FALSE	FALSE	0	0	0	0	1	0	0	0	0	0	0	0	1	0	0	0	0	0	0	0	0	1
25017	Middlesex	1611699	6892503	Massachusetts	2020-11-15	Sunday	2876942	10288	38246	594	2355	4	10288	594	4	1492.6362745145	368.555170661519	2.48185300108767	3025.02209558888	296.61138148365	3.07303837204107	19.4082479145081	9.56951170384832	0.0251240383168088	FALSE	FALSE	FALSE	0	0	0	0	1	0	0	0	0	0	0	0	1	0	0	0	0	0	0	0	0	1
25017	Middlesex	1611699	6892503	Massachusetts	2020-11-16	Monday	2904680	27738	38643	397	2356	1	27738	397	1	4024.3725682818	246.323910357951	0.620463250271918	3042.79697990487	306.309662258552	3.10077531034282	17.774884315992	9.69828077490138	0.0277369383017572	FALSE	FALSE	FALSE	0	0	0	0	1	0	0	0	0	0	0	0	1	0	0	0	0	0	0	0	0	1
25017	Middlesex	1611699	6892503	Massachusetts	2020-11-17	Tuesday	2932888	28208	39117	474	2360	4	28208	474	4	4092.56260026292	294.099580628889	2.48185300108767	3059.82206165815	316.265347180688	3.13320206913039	17.0250817532778	9.95568492213658	0.0324267587875617	FALSE	FALSE	FALSE	0	0	0	0	1	0	0	0	0	0	0	0	1	0	0	0	0	0	0	0	0	1
25017	Middlesex	1611699	6892503	Massachusetts	2020-11-18	Wednesday	2963313	30425	39666	549	2366	6	30425	549	6	4414.21643196963	340.634324399283	3.72277950163151	3076.34563530174	326.419679499117	3.17038564583926	16.5235736435939	10.1543323184281	0.0371835767088782	FALSE	FALSE	FALSE	0	0	0	0	1	0	0	0	0	0	0	0	1	0	0	0	0	0	0	0	0	1
25017	Middlesex	1611699	6892503	Massachusetts	2020-11-19	Thursday	2993782	30469	40230	564	2367	1	30469	564	1	4420.60017964446	349.941273153362	0.620463250271918	3092.34504743297	336.748607134488	3.21279502251804	15.9994121312284	10.328927635371	0.0424093766787741	FALSE	FALSE	FALSE	0	0	0	0	1	0	0	0	0	0	0	0	1	0	0	0	0	0	0	0	0	1
25017	Middlesex	1611699	6892503	Massachusetts	2020-11-20	Friday	3020053	26271	40680	450	2374	7	26271	450	7	3811.53261739603	279.208462622363	4.34324275190343	3107.85990234089	347.257623876513	3.2603632017312	15.5148549079208	10.5090167420259	0.0475681792131581	FALSE	FALSE	FALSE	0	0	0	0	1	0	0	0	0	0	0	0	1	0	0	0	0	0	0	0	0	1
25017	Middlesex	1611699	6892503	Massachusetts	2020-11-21	Saturday	3038578	18525	41384	704	2379	5	18525	704	5	2687.70285627732	436.80612819143	3.10231625135959	3122.88589180577	357.978687501933	3.31242020912363	15.0259894648775	10.7210636254197	0.0520570073924285	FALSE	FALSE	FALSE	0	0	0	0	1	0	0	0	0	0	0	0	1	0	0	0	0	0	0	0	0	1
25017	Middlesex	1611699	6892503	Massachusetts	2020-11-22	Sunday	3050421	11843	42019	635	2385	6	11843	635	6	1718.24372074992	393.994163922668	3.72277950163151	3137.30764953622	368.913137959457	3.36916703700186	14.4217577304526	10.9344504575239	0.0567468278782322	FALSE	FALSE	FALSE	0	0	0	0	1	0	0	0	0	0	0	0	1	0	0	0	0	0	0	0	0	1
25017	Middlesex	1611699	6892503	Massachusetts	2020-11-23	Monday	3080102	29681	42437	418	2391	6	29681	418	6	4306.27306219526	259.353638613662	3.72277950163151	3150.86856229857	380.029017472346	3.4318096392051	13.5609127623452	11.1158795128891	0.0626426022032454	FALSE	FALSE	FALSE	0	0	0	0	1	0	0	0	0	0	0	0	1	0	0	0	0	0	0	0	0	1
25017	Middlesex	1611699	6892503	Massachusetts	2020-11-24	Tuesday	3107313	27211	42863	426	2394	3	27211	426	3	3947.91268135828	264.317344615837	1.86138975081575	3163.25306474689	391.249948964117	3.50101799008847	12.3845024483248	11.220931491771	0.0692083508833705	FALSE	FALSE	FALSE	0	0	0	0	1	0	0	0	0	0	0	0	1	0	0	0	0	0	0	0	0	1
25017	Middlesex	1611699	6892503	Massachusetts	2020-11-25	Wednesday	3126884	19571	43538	675	2401	7	19571	675	7	2839.46194872893	418.812693933545	4.34324275190343	3173.93655671373	402.433562884308	3.5763901050389	10.6834919668399	11.1836139201911	0.0753721149504276	FALSE	FALSE	FALSE	0	0	0	0	1	0	0	0	0	0	0	0	1	0	0	0	0	0	0	0	0	1
25017	Middlesex	1611699	6892503	Massachusetts	2020-11-26	Thursday	3129093	2209	43538	0	2401	0	2209	0	0	320.493150311287	0	0	3183.10104873321	413.532894030626	3.65852896097599	9.16449201947626	11.0993311463178	0.0821388559370875	FALSE	FALSE	FALSE	0	0	0	0	1	0	0	0	0	0	0	0	1	0	0	0	0	0	0	0	0	1
25017	Middlesex	1611699	6892503	Massachusetts	2020-11-27	Friday	3147978	18885	44577	1039	2406	5	18885	1039	5	2739.93351907137	644.661317032523	3.10231625135959	3190.75117801638	424.484428834205	3.74609460918951	7.65012928317356	10.9515348035794	0.0875656482135194	FALSE	FALSE	FALSE	0	0	0	0	1	0	0	0	0	0	0	0	1	0	0	0	0	0	0	0	0	1
25017	Middlesex	1611699	6892503	Massachusetts	2020-11-28	Saturday	3164530	16552	45363	786	2409	3	16552	786	3	2401.44980713102	487.684114713728	1.86138975081575	3196.97763650524	435.311013420556	3.83734511635616	6.22645848885941	10.8265845863505	0.0912505071666496	FALSE	FALSE	FALSE	0	0	0	0	1	0	0	0	0	0	0	0	1	0	0	0	0	0	0	0	0	1
25017	Middlesex	1611699	6892503	Massachusetts	2020-11-29	Sunday	3175872	11342	45972	609	2418	9	11342	609	9	1645.55604836153	377.862119415598	5.58416925244726	3201.98030992925	446.015394684533	3.93315144913759	5.00267342400639	10.7043812639774	0.0958063327814331	FALSE	FALSE	FALSE	0	0	0	0	1	0	0	0	0	0	0	0	1	0	0	0	0	0	0	0	0	1
25017	Middlesex	1611699	6892503	Massachusetts	2020-11-30	Monday	3205675	29803	46230	258	2425	7	29803	258	7	4323.97345347546	160.079518570155	4.34324275190343	3206.00348218051	456.548798493085	4.03177167421051	4.0231722512649	10.533403808552	0.0986202250729149	FALSE	FALSE	FALSE	0	0	0	0	1	0	0	0	0	0	0	0	1	0	0	0	0	0	0	0	0	1
25017	Middlesex	1611699	6892503	Massachusetts	2020-12-01	Tuesday	3235774	30099	46743	513	2430	5	30099	513	5	4366.91866510613	318.297647389494	3.10231625135959	3209.15896331086	466.880875007926	4.13287080439734	3.15548113034265	10.3320765148402	0.10109913018684	FALSE	FALSE	FALSE	0	0	0	0	1	0	0	0	0	0	0	0	1	0	0	0	0	0	0	0	0	1
25017	Middlesex	1611699	6892503	Massachusetts	2020-12-02	Wednesday	3265237	29463	47671	928	2435	5	29463	928	5	4274.64449416997	575.78989625234	3.10231625135959	3211.33605557246	476.865234832461	4.23597985764953	2.17709226160559	9.98435982453543	0.103109053252185	FALSE	FALSE	FALSE	0	0	0	0	1	0	0	0	0	0	0	0	1	0	0	0	0	0	0	0	0	1
25017	Middlesex	1611699	6892503	Massachusetts	2020-12-03	Thursday	3293920	28683	48896	1225	2443	8	28683	1225	8	4161.47805811619	760.0674815831	4.96370600217534	3212.79340881198	486.512999540987	4.34109883396706	1.45735323951521	9.64776470852576	0.105118976317529	FALSE	FALSE	FALSE	0	0	0	0	1	0	0	0	0	0	0	0	1	0	0	0	0	0	0	0	0	1
25017	Middlesex	1611699	6892503	Massachusetts	2020-12-04	Friday	3321776	27856	50108	1212	2450	7	27856	1212	7	4041.49261886429	752.001459329565	4.34324275190343	3213.58438228911	495.749600987779	4.44883071026953	0.790973477128773	9.23660144679178	0.107731876302476	FALSE	FALSE	FALSE	0	0	0	0	1	0	0	0	0	0	0	0	1	0	0	0	0	0	0	0	0	1
25017	Middlesex	1611699	6892503	Massachusetts	2020-12-05	Saturday	3334173	12397	51310	1202	2455	5	12397	1202	5	1798.62090738299	745.796826826845	3.10231625135959	3213.9497036564	504.554872944747	4.55944347629901	0.365321367290562	8.80527195696862	0.110612766029472	FALSE	FALSE	FALSE	0	0	0	0	1	0	0	0	0	0	0	0	1	0	0	0	0	0	0	0	0	1
25017	Middlesex	1611699	6892503	Massachusetts	2020-12-06	Sunday	3345675	11502	52345	1035	2468	13	11502	1035	13	1668.76967627	642.179464031435	8.06602225353493	3213.84437943356	512.898666565913	4.67380809871712	-0.105324222834952	8.34379362116573	0.114364622418116	TRUE	FALSE	FALSE	0	0	0	0	1	0	0	0	0	0	0	0	1	0	0	0	0	0	0	0	0	1
25017	Middlesex	1611699	6892503	Massachusetts	2020-12-07	Monday	3374939	29264	52839	494	2479	11	29264	494	11	4245.77254445881	306.508845634328	6.8250957529911	3212.93728768488	520.777096000016	4.79185758008837	-0.907091748683342	7.87842943410271	0.118049481371246	FALSE	FALSE	FALSE	0	0	0	0	0	1	0	0	0	0	0	0	1	0	0	0	0	0	0	0	0	1
25017	Middlesex	1611699	6892503	Massachusetts	2020-12-08	Tuesday	3401656	26717	53518	679	2483	4	26717	679	4	3876.24060519089	421.294546934632	2.48185300108767	3210.78336581232	528.046853732497	4.9109790204278	-2.15392187255657	7.26975773248091	0.119121440339431	FALSE	FALSE	FALSE	0	0	0	0	0	1	0	0	0	0	0	0	1	0	0	0	0	0	0	0	0	1
25017	Middlesex	1611699	6892503	Massachusetts	2020-12-09	Wednesday	3428366	26710	54680	1162	2503	20	26710	1162	20	3875.22500896989	720.978296815969	12.4092650054384	3207.0599203246	534.733264793979	5.03063644025132	-3.72344548772298	6.6864110614822	0.119657419823523	FALSE	FALSE	FALSE	0	0	0	0	0	1	0	0	0	0	0	0	1	0	0	0	0	0	0	0	0	1
25017	Middlesex	1611699	6892503	Massachusetts	2020-12-10	Thursday	3454767	26401	55765	1085	2507	4	26401	1085	4	3830.39369007166	673.202626545031	2.48185300108767	3201.66206565397	540.901718681522	5.15056184981689	-5.39785467062575	6.16845388754291	0.119925409565569	FALSE	FALSE	FALSE	0	0	0	0	0	1	0	0	0	0	0	0	1	0	0	0	0	0	0	0	0	1
25017	Middlesex	1611699	6892503	Massachusetts	2020-12-11	Friday	3480099	25332	56850	1085	2514	7	25332	1085	7	3675.29763860821	673.202626545031	4.34324275190343	3194.50380973453	546.534059090102	5.2701522722049	-7.15825591944258	5.63234040858015	0.119590422388011	FALSE	FALSE	FALSE	0	0	0	0	0	1	0	0	0	0	0	0	1	0	0	0	0	0	0	0	0	1
25017	Middlesex	1611699	6892503	Massachusetts	2020-12-12	Saturday	3495402	15303	57947	1097	2522	8	15303	1097	8	2220.23842427054	680.648185548294	4.96370600217534	3185.43218726629	551.551430038122	5.39041266894803	-9.07162246823964	5.01737094802002	0.120260396743126	FALSE	FALSE	FALSE	0	0	0	0	0	1	0	0	0	0	0	0	1	0	0	0	0	0	0	0	0	1
25017	Middlesex	1611699	6892503	Massachusetts	2020-12-13	Sunday	3507563	12161	59078	1131	2529	7	12161	1131	7	1764.380806218	701.743936057539	4.34324275190343	3174.4489058709	555.957650379406	5.51141003748178	-10.9832813953944	4.40622034128421	0.120997368533754	FALSE	FALSE	FALSE	0	0	0	0	0	1	0	0	0	0	0	0	1	0	0	0	0	0	0	0	0	1
25017	Middlesex	1611699	6892503	Massachusetts	2020-12-14	Monday	3535735	28172	59835	757	2538	9	28172	757	9	4087.33953398352	469.690680455842	5.58416925244726	3161.9403580267	559.789434708615	5.632206413709	-12.508547844192	3.83178432920863	0.120796376227218	FALSE	FALSE	FALSE	0	0	0	0	0	1	0	0	0	0	0	0	1	0	0	0	0	0	0	0	0	1
25017	Middlesex	1611699	6892503	Massachusetts	2020-12-15	Tuesday	3565283	29548	60621	786	2540	2	29548	786	2	4286.97673399634	487.684114713728	1.24092650054384	3148.72289654165	563.10929163308	5.75072487712883	-13.2174614850555	3.3198569244654	0.118518463419827	FALSE	FALSE	FALSE	0	0	0	0	0	1	0	0	0	0	0	0	1	0	0	0	0	0	0	0	0	1
25017	Middlesex	1611699	6892503	Massachusetts	2020-12-16	Wednesday	3593940	28657	61640	1019	2551	11	28657	1019	11	4157.70584358106	632.252052027084	6.8250957529911	3136.02751295723	566.184741912799	5.86897535080661	-12.6953835844165	3.07545027971946	0.118250473677781	FALSE	FALSE	FALSE	0	0	0	0	0	1	0	0	0	0	0	0	1	0	0	0	0	0	0	0	0	1
25017	Middlesex	1611699	6892503	Massachusetts	2020-12-17	Thursday	3606814	12874	62721	1081	2563	12	12874	1081	12	1867.82653558511	670.720773543943	7.44555900326302	3123.65342856754	568.990862501763	5.98581887833865	-12.3740843896921	2.80612058896327	0.116843527532041	FALSE	FALSE	FALSE	0	0	0	0	0	1	0	0	0	0	0	0	1	0	0	0	0	0	0	0	0	1
25017	Middlesex	1611699	6892503	Massachusetts	2020-12-18	Friday	3633611	26797	63998	1277	2573	10	26797	1277	10	3887.84741914512	792.331570597239	6.20463250271918	3111.62154215485	571.631231435271	6.10152344946699	-12.0318864126903	2.64036893350783	0.115704571128345	FALSE	FALSE	FALSE	0	0	0	0	0	1	0	0	0	0	0	0	1	0	0	0	0	0	0	0	0	1
25017	Middlesex	1611699	6892503	Massachusetts	2020-12-19	Saturday	3653543	19932	64782	784	2582	9	19932	784	9	2891.83769669741	486.443188213184	5.58416925244726	3099.70724664155	574.064980277661	6.21716102315983	-11.9142955132979	2.4337488423904	0.115637573692833	FALSE	FALSE	FALSE	0	0	0	0	0	1	0	0	0	0	0	0	1	0	0	0	0	0	0	0	0	1
25017	Middlesex	1611699	6892503	Massachusetts	2020-12-20	Sunday	3667168	13625	65653	871	2597	15	13625	871	15	1976.78550158049	540.423490986841	9.30694875407877	3087.7870292844	576.256131406064	6.33119065840039	-11.920217357153	2.19115112840325	0.114029635240558	FALSE	FALSE	FALSE	0	0	0	0	0	1	0	0	0	0	0	0	1	0	0	0	0	0	0	0	0	1
25017	Middlesex	1611699	6892503	Massachusetts	2020-12-21	Monday	3701149	33981	66506	853	2602	5	33981	853	5	4930.13931223534	529.255152481946	3.10231625135959	3075.86913053278	578.186729507764	6.44394734236623	-11.917898751622	1.93059810169927	0.11275668396584	FALSE	FALSE	FALSE	0	0	0	0	0	1	0	0	0	0	0	0	1	0	0	0	0	0	0	0	0	1
25017	Middlesex	1611699	6892503	Massachusetts	2020-12-22	Tuesday	3731655	30506	67233	727	2611	9	30506	727	9	4425.9683310983	451.076782947684	5.58416925244726	3064.34165048668	579.8313825547	6.55476110070223	-11.5274800460925	1.64465304693601	0.110813758336005	FALSE	FALSE	FALSE	0	0	0	0	0	1	0	0	0	0	0	0	1	0	0	0	0	0	0	0	0	1
25017	Middlesex	1611699	6892503	Massachusetts	2020-12-23	Wednesday	3752932	21277	68154	921	2626	15	21277	921	15	3086.97725630297	571.446653500436	9.30694875407877	3054.04090076112	581.432889253166	6.66564185647375	-10.3007497255649	1.60150669846666	0.110880755771518	FALSE	FALSE	FALSE	0	0	0	0	0	1	0	0	0	0	0	0	1	0	0	0	0	0	0	0	0	1
25017	Middlesex	1611699	6892503	Massachusetts	2020-12-24	Thursday	3763630	10698	69259	1105	2644	18	10698	1105	18	1552.12119602995	685.611891550469	11.1683385048945	3044.74034732928	582.898257162674	6.77638861737424	-9.30055343184085	1.46536790950734	0.110746760900494	FALSE	FALSE	FALSE	0	0	0	0	0	1	0	0	0	0	0	0	1	0	0	0	0	0	0	0	0	1
25017	Middlesex	1611699	6892503	Massachusetts	2020-12-25	Friday	3765144	1514	69259	0	2644	0	1514	0	0	219.658954083879	0	0	3036.40796836884	584.338300041558	6.88452247828979	-8.33237896043966	1.44004287888401	0.108133860915547	FALSE	FALSE	FALSE	0	0	0	0	0	1	0	0	0	0	0	0	1	0	0	0	0	0	0	0	0	1
25017	Middlesex	1611699	6892503	Massachusetts	2020-12-26	Saturday	3781689	16545	70748	1489	2658	14	16545	1489	14	2400.43421091003	923.869779654886	8.68648550380685	3028.68110577562	585.748931046252	6.98923946999425	-7.72686259322063	1.41063100469455	0.104716991704461	FALSE	FALSE	FALSE	0	0	0	0	0	1	0	0	0	0	0	0	1	0	0	0	0	0	0	0	0	1
25017	Middlesex	1611699	6892503	Massachusetts	2020-12-27	Sunday	3792951	11262	71348	600	2672	14	11262	600	14	1633.9492344073	372.277950163151	8.68648550380685	3021.46388207769	587.11353481275	7.08893165403535	-7.21722369792678	1.36460376649802	0.0996921840410971	FALSE	FALSE	FALSE	0	0	0	0	0	1	0	0	0	0	0	0	1	0	0	0	0	0	0	0	0	1
25017	Middlesex	1611699	6892503	Massachusetts	2020-12-28	Monday	3824342	31391	72124	776	2680	8	31391	776	8	4554.36871046701	481.479482211008	4.96370600217534	3014.79250198709	588.378044410594	7.18266106631593	-6.67138009060409	1.26450959784381	0.0937294122805765	FALSE	FALSE	FALSE	0	0	0	0	0	1	0	0	0	0	0	0	1	0	0	0	0	0	0	0	0	1
25017	Middlesex	1611699	6892503	Massachusetts	2020-12-29	Tuesday	3853068	28726	72973	849	2694	14	28726	849	14	4167.71672061659	526.773299480858	8.68648550380685	3008.29039576644	589.520886665549	7.27243762990132	-6.50210622064424	1.1428422549551	0.0897765635853967	FALSE	FALSE	FALSE	0	0	0	0	0	1	0	0	0	0	0	0	1	0	0	0	0	0	0	0	0	1
25017	Middlesex	1611699	6892503	Massachusetts	2020-12-30	Wednesday	3876496	23428	74298	1325	2718	24	23428	1325	24	3399.05546649744	822.113806610291	14.891118006526	3002.05618248206	590.469235365214	7.35866332940461	-6.23421328438326	0.948348699665075	0.0862256995032897	FALSE	FALSE	FALSE	0	0	0	0	0	1	0	0	0	0	0	0	1	0	0	0	0	0	0	0	0	1
25017	Middlesex	1611699	6892503	Massachusetts	2020-12-31	Thursday	3891601	15105	75615	1317	2729	11	15105	1317	11	2191.51155973381	817.150100608116	6.8250957529911	2996.16444916724	591.091641541116	7.44086918277721	-5.89173331481561	0.622406175901801	0.0822058533726011	FALSE	FALSE	FALSE	0	0	0	0	0	1	0	0	0	0	0	0	1	0	0	0	0	0	0	0	0	1
25017	Middlesex	1611699	6892503	Massachusetts	2021-01-01	Friday	3896820	5219	75615	0	2729	0	5219	0	0	757.199525339343	0	0	2990.67591822088	591.368742934392	7.51945717463219	-5.48853094636161	0.277101393275643	0.0785879918549774	FALSE	FALSE	FALSE	0	0	0	0	0	1	0	0	0	0	0	0	1	0	0	0	0	0	0	0	0	1
25017	Middlesex	1611699	6892503	Massachusetts	2021-01-02	Saturday	3915083	18263	77222	1607	2740	11	18263	1607	11	2649.6905405772	997.084443186972	6.8250957529911	2985.65475861765	591.324859614132	7.59308735625932	-5.02115960323317	-0.0438833202599653	0.073630181627129	FALSE	TRUE	FALSE	0	0	0	0	0	1	0	0	0	0	0	0	1	0	0	0	0	0	0	0	0	1
25017	Middlesex	1611699	6892503	Massachusetts	2021-01-03	Sunday	3927433	12350	77821	599	2759	19	12350	599	19	1791.80190418488	371.657486912879	11.7888017551664	2981.07115747698	590.888706308952	7.66055377381939	-4.58360114067364	-0.436153305179801	0.0674664175600697	FALSE	FALSE	FALSE	0	0	0	0	0	1	0	0	0	0	0	0	0	1	0	0	0	0	0	0	0	1
25017	Middlesex	1611699	6892503	Massachusetts	2021-01-04	Monday	3961100	33667	78663	842	2772	13	33667	842	13	4884.58256746497	522.430056728955	8.06602225353493	2976.65291364287	590.000923290989	7.72058347603768	-4.41824383410994	-0.887783017962761	0.0600297022182952	FALSE	FALSE	FALSE	0	0	0	0	0	1	0	0	0	0	0	0	0	1	0	0	0	0	0	0	0	1
25017	Middlesex	1611699	6892503	Massachusetts	2021-01-05	Tuesday	3990852	29752	79505	842	2784	12	29752	842	12	4316.57410957964	522.430056728955	7.44555900326302	2971.62495488558	588.608314596447	7.77558837059262	-5.02795875728771	-1.39260869454188	0.0550048945549353	FALSE	FALSE	FALSE	0	0	0	0	0	1	0	0	0	0	0	0	0	1	0	0	0	0	0	0	0	1
25017	Middlesex	1611699	6892503	Massachusetts	2021-01-06	Wednesday	4018416	27564	80812	1307	2802	18	27564	1307	18	3999.12774793134	810.945468105397	11.1683385048945	2964.83238065726	586.482552965103	7.82349153698334	-6.7925742283187	-2.12576163134406	0.0479031663907179	FALSE	FALSE	FALSE	0	0	0	0	0	1	0	0	0	0	0	0	0	1	0	0	0	0	0	0	0	1
25017	Middlesex	1611699	6892503	Massachusetts	2021-01-07	Thursday	4044490	26074	82238	1426	2807	5	26074	1426	5	3782.95083803373	884.780594887755	3.10231625135959	2956.33227878597	583.675159424865	7.86496294956495	-8.50010187129465	-2.80739354023819	0.0414714125816129	FALSE	FALSE	FALSE	0	0	0	0	0	1	0	0	0	0	0	0	0	1	0	0	0	0	0	0	0	1
25017	Middlesex	1611699	6892503	Massachusetts	2021-01-08	Friday	4068178	23688	83698	1460	2819	12	23688	1460	12	3436.7776118487	905.876345397	7.44555900326302	2946.04240144039	580.105469063377	7.90067258269258	-10.2898773455781	-3.5696903614878	0.0357096331276257	FALSE	FALSE	FALSE	0	0	0	0	0	1	0	0	0	0	0	0	0	1	0	0	0	0	0	0	0	1
25017	Middlesex	1611699	6892503	Massachusetts	2021-01-09	Saturday	4084297	16119	85112	1414	2837	18	16119	1414	18	2338.62792660373	877.335035884492	11.1683385048945	2934.30392829104	575.786546380564	7.93068743380173	-11.7384731493421	-4.31892268281263	0.0300148511091489	FALSE	FALSE	FALSE	0	0	0	0	0	1	0	0	0	0	0	0	0	1	0	0	0	0	0	0	0	1
25017	Middlesex	1611699	6892503	Massachusetts	2021-01-10	Sunday	4095597	11300	86020	908	2851	14	11300	908	14	1639.46247103556	563.380631246902	8.68648550380685	2921.01424537697	570.768974440238	7.9562134567316	-13.2896829140709	-5.01757194032666	0.0255260229298759	FALSE	FALSE	FALSE	0	0	0	0	0	1	0	0	0	0	0	0	0	1	0	0	0	0	0	0	0	1
25017	Middlesex	1611699	6892503	Massachusetts	2021-01-11	Monday	4123082	27485	86826	806	2863	12	27485	806	12	3987.66601915153	500.093379719166	7.44555900326302	2906.0993609825	565.110371036937	7.97711665661119	-14.9148843944699	-5.6586034033005	0.0209031998795846	FALSE	FALSE	FALSE	0	0	0	0	0	1	0	0	0	0	0	0	0	1	0	0	0	0	0	0	0	1
25017	Middlesex	1611699	6892503	Massachusetts	2021-01-12	Tuesday	4148215	25133	87864	1038	2879	16	25133	1038	16	3646.42568889705	644.040853782251	9.92741200435069	2889.07399723666	558.850532647357	7.9935310283115	-17.0253637458422	-6.25983838958064	0.0164143717003151	FALSE	FALSE	FALSE	0	0	0	0	0	1	0	0	0	0	0	0	0	1	0	0	0	0	0	0	0	1
25017	Middlesex	1611699	6892503	Massachusetts	2021-01-13	Wednesday	4171349	23134	88898	1034	2903	24	23134	1034	24	3356.40042521563	641.559000781163	14.891118006526	2869.05559574388	551.780896254749	8.00291066928311	-20.0184014927868	-7.06963639260812	0.00937964097161004	FALSE	FALSE	FALSE	0	0	0	0	0	1	0	0	0	0	0	0	0	1	0	0	0	0	0	0	0	1
25017	Middlesex	1611699	6892503	Massachusetts	2021-01-14	Thursday	4194074	22725	89999	1101	2910	7	22725	1101	7	3297.06058887461	683.130038549382	4.34324275190343	2846.18253652204	544.008054779012	8.00559056670357	-22.8730592218371	-7.77284147573664	0.00267989742045849	FALSE	FALSE	FALSE	0	0	0	0	0	1	0	0	0	0	0	0	0	1	0	0	0	0	0	0	0	1
25017	Middlesex	1611699	6892503	Massachusetts	2021-01-15	Friday	4215525	21451	90918	919	2925	15	21451	919	15	3112.22207665343	570.205726999893	9.30694875407877	2820.4506523477	535.460052974407	8.00505458721948	-25.7318841743408	-8.54800180460461	-0.000535979484093119	FALSE	FALSE	TRUE	0	0	0	0	0	1	0	0	0	0	0	0	0	1	0	0	0	0	0	0	0	1
25017	Middlesex	1611699	6892503	Massachusetts	2021-01-16	Saturday	4229711	14186	91946	1028	2939	14	14186	1028	14	2058.17828443455	637.836221279532	8.68648550380685	2792.08188703536	526.155114143394	8.00264267954106	-28.3687653123393	-9.30493883101337	-0.00241190767841282	FALSE	FALSE	FALSE	0	0	0	0	0	1	0	0	0	0	0	0	0	1	0	0	0	0	0	0	0	0
25017	Middlesex	1611699	6892503	Massachusetts	2021-01-17	Sunday	4240613	10902	92781	835	2950	11	10902	835	11	1581.71857161324	518.086813977052	6.8250957529911	2761.19179487144	516.151995036915	7.99989578468509	-30.8900921639138	-10.0031191064787	-0.00274689485596902	FALSE	FALSE	FALSE	0	0	0	0	0	1	0	0	0	0	0	0	0	1	0	0	0	0	0	0	0	0
25017	Middlesex	1611699	6892503	Massachusetts	2021-01-18	Monday	4260395	19782	93414	633	2958	8	19782	633	8	2870.07492053322	392.753237422124	4.96370600217534	2727.95320596548	505.513941234094	7.99734988213566	-33.238588905966	-10.638053802821	-0.00254590254943654	FALSE	FALSE	FALSE	0	0	0	0	0	1	0	0	0	0	0	0	0	1	0	0	0	0	0	0	0	0
25017	Middlesex	1611699	6892503	Massachusetts	2021-01-19	Tuesday	4286746	26351	93861	447	2969	11	26351	447	11	3823.13943135027	277.347072871547	6.8250957529911	2692.74496166159	494.335084131824	7.99393301292457	-35.2082443038844	-11.1788571022698	-0.00341686921108764	FALSE	FALSE	FALSE	0	0	0	0	0	1	0	0	0	0	0	0	0	1	0	0	0	0	0	0	0	0
25017	Middlesex	1611699	6892503	Massachusetts	2021-01-20	Wednesday	4307851	21105	94631	770	2992	23	21105	770	23	3062.02260630137	477.756702709377	14.2706547562541	2655.68233425365	482.74492977295	7.98864021551916	-37.0626274079423	-11.5901543588748	-0.00529279740540733	FALSE	FALSE	FALSE	0	0	0	0	0	1	0	0	0	0	0	0	0	1	0	0	0	0	0	0	0	0
25017	Middlesex	1611699	6892503	Massachusetts	2021-01-21	Thursday	4329205	21354	95512	881	3004	12	21354	881	12	3098.14881473392	546.62812348956	7.44555900326302	2616.88651787936	470.855966851693	7.98053352582227	-38.7958163742874	-11.8889629212562	-0.00810668969689043	FALSE	FALSE	FALSE	0	0	0	0	0	1	0	0	0	0	0	0	0	1	0	0	0	0	0	0	0	0
25017	Middlesex	1611699	6892503	Massachusetts	2021-01-22	Friday	4348520	19315	96331	819	3020	16	19315	819	16	2802.32014407538	508.159401972701	9.92741200435069	2576.40573326726	458.720520365191	7.96974693870492	-40.480784612103	-12.1354464865029	-0.0107865871173498	FALSE	FALSE	FALSE	0	0	0	0	0	1	0	0	0	0	0	0	0	1	0	0	0	0	0	0	0	0
25017	Middlesex	1611699	6892503	Massachusetts	2021-01-23	Saturday	4361465	12945	97177	846	3031	11	12945	846	11	1878.1275829695	524.911909730043	6.8250957529911	2534.57387527995	446.361101451773	7.95721841826427	-41.8318579873157	-12.3594189134179	-0.0125285204406476	FALSE	FALSE	FALSE	0	0	0	0	0	1	0	0	0	0	0	0	0	1	0	0	0	0	0	0	0	0
25017	Middlesex	1611699	6892503	Massachusetts	2021-01-24	Sunday	4371831	10366	97870	693	3036	5	10366	693	5	1503.95291811988	429.981032438439	3.10231625135959	2491.7371994541	433.875861354464	7.9445559029526	-42.8366758258462	-12.4852400973085	-0.0126625153116722	FALSE	FALSE	FALSE	0	0	0	0	0	1	0	0	0	0	0	0	0	1	0	0	0	0	0	0	0	0
25017	Middlesex	1611699	6892503	Massachusetts	2021-01-25	Monday	4394848	23017	98482	612	3042	6	23017	612	6	3339.42545980756	379.723509166414	3.72277950163151	2448.00283163172	421.359199459901	7.93370231839974	-43.7343678223797	-12.5166618945633	-0.010853584552863	FALSE	FALSE	FALSE	0	0	0	0	0	1	0	0	0	0	0	0	0	1	0	0	0	0	0	0	0	0
25017	Middlesex	1611699	6892503	Massachusetts	2021-01-26	Tuesday	4416551	21703	98828	346	3051	9	21703	346	9	3148.78354060927	214.680284594084	5.58416925244726	2403.7293410248	408.901629303459	7.92311672358893	-44.2734906069149	-12.457570156442	-0.0105855948108138	FALSE	FALSE	FALSE	0	0	0	0	0	1	0	0	0	0	0	0	0	1	0	0	0	0	0	0	0	0
25017	Middlesex	1611699	6892503	Massachusetts	2021-01-27	Wednesday	4435154	18603	99560	732	3065	14	18603	732	14	2699.0194998827	454.179099199044	8.68648550380685	2359.41212590414	396.597282282031	7.91186115442299	-44.3172151206645	-12.3043470214274	-0.0112555691659333	FALSE	FALSE	FALSE	0	0	0	0	0	1	0	0	0	0	0	0	0	1	0	0	0	0	0	0	0	0
25017	Middlesex	1611699	6892503	Massachusetts	2021-01-28	Thursday	4452926	17772	100273	713	3074	9	17772	713	9	2578.45371993309	442.390297443878	5.58416925244726	2315.14607676768	384.453126128912	7.89939963141786	-44.2660491364627	-12.1441561531195	-0.012461523005137	FALSE	FALSE	FALSE	0	0	0	0	0	1	0	0	0	0	0	0	0	1	0	0	0	0	0	0	0	0
25017	Middlesex	1611699	6892503	Massachusetts	2021-01-29	Friday	4468779	15853	100774	501	3091	17	15853	501	17	2300.0352702059	310.852088386231	10.5478752546226	2271.11594574391	372.508622333617	7.88479419047635	-44.0301310237646	-11.9445037952951	-0.0146054409415051	FALSE	FALSE	FALSE	0	0	0	0	0	1	0	0	0	0	0	0	0	1	0	0	0	0	0	0	0	0
25017	Middlesex	1611699	6892503	Massachusetts	2021-01-30	Saturday	4478653	9874	101488	714	3114	23	9874	714	23	1432.57101230134	443.010760694149	14.2706547562541	2227.20411060095	360.804639331808	7.86710686750132	-43.9118351429624	-11.7039830018089	-0.0176873229750347	FALSE	FALSE	FALSE	0	0	0	0	0	1	0	0	0	0	0	0	0	1	0	0	0	0	0	0	0	0
25017	Middlesex	1611699	6892503	Massachusetts	2021-01-31	Sunday	4486896	8243	101919	431	3126	12	8243	431	12	1195.93709280939	267.419660867197	7.44555900326302	2183.75823683829	349.328313615867	7.84553369326662	-43.4458737626569	-11.4763257159407	-0.0215731742346987	FALSE	FALSE	FALSE	0	0	0	0	0	1	0	0	0	0	0	0	0	1	0	0	0	0	0	0	0	0
25017	Middlesex	1611699	6892503	Massachusetts	2021-02-01	Monday	4501307	14411	102399	480	3134	8	14411	480	8	2090.82244868083	297.822360130521	4.96370600217534	2140.87019136695	338.094719608784	7.82061064725634	-42.888045471343	-11.2335940070828	-0.0249230460102741	FALSE	FALSE	FALSE	0	0	0	0	0	1	0	0	0	0	0	0	0	1	0	0	0	0	0	0	0	0
25017	Middlesex	1611699	6892503	Massachusetts	2021-02-02	Tuesday	4513384	12077	102781	382	3142	8	12077	382	8	1752.19365156606	237.016961603873	4.96370600217534	2098.80463987494	327.137021041138	7.79273971408356	-42.0655514920063	-10.9576985676463	-0.02787093317278	FALSE	FALSE	FALSE	0	0	0	0	0	1	0	0	0	0	0	0	0	1	0	0	0	0	0	0	0	0
25017	Middlesex	1611699	6892503	Massachusetts	2021-02-03	Wednesday	4531043	17659	103162	381	3155	13	17659	381	13	2562.05909522274	236.396498353601	8.06602225353493	2058.00957454972	316.553838138001	7.76198789118379	-40.7950653252228	-10.5831829031372	-0.0307518228997727	FALSE	FALSE	FALSE	0	0	0	0	0	1	0	0	0	0	0	0	0	1	0	0	0	0	0	0	0	0
25017	Middlesex	1611699	6892503	Massachusetts	2021-02-04	Thursday	4546333	15290	103581	419	3166	11	15290	419	11	2218.35231700298	259.974101863934	6.8250957529911	2018.52809325489	306.347381814745	7.72788619650844	-39.4814812948341	-10.206456323256	-0.0341016946753507	FALSE	FALSE	FALSE	0	0	0	0	0	1	0	0	0	0	0	0	0	1	0	0	0	0	0	0	0	0
25017	Middlesex	1611699	6892503	Massachusetts	2021-02-05	Friday	4560281	13948	104142	561	3187	21	13948	561	21	2023.64801292071	348.079883402546	13.0297282557103	1980.46592753587	296.568168137746	7.68748674289501	-38.0621657190156	-9.77921367699923	-0.0403994536134276	FALSE	FALSE	FALSE	0	0	0	0	0	1	0	0	0	0	0	0	0	1	0	0	0	0	0	0	0	0
25017	Middlesex	1611699	6892503	Massachusetts	2021-02-06	Saturday	4569245	8964	104730	588	3202	15	8964	588	15	1300.54350357192	364.832391159888	9.30694875407877	1944.08639578289	287.22892661975	7.63965057393981	-36.3795317529832	-9.33924151799533	-0.0478361689552038	FALSE	FALSE	FALSE	0	0	0	0	0	1	0	0	0	0	0	0	0	1	0	0	0	0	0	0	0	0
25017	Middlesex	1611699	6892503	Massachusetts	2021-02-07	Sunday	4574417	5172	105266	536	3216	14	5172	536	14	750.380522141231	332.568302145748	8.68648550380685	1909.52773701755	278.321416576191	7.58243476401299	-34.5586587653379	-8.90751004355928	-0.0572158099268139	FALSE	FALSE	FALSE	0	0	0	0	0	1	0	0	0	0	0	0	0	1	0	0	0	0	0	0	0	0
25017	Middlesex	1611699	6892503	Massachusetts	2021-02-08	Monday	4590632	16215	105526	260	3228	12	16215	260	12	2352.55610334881	161.320445070699	7.44555900326302	1876.79950765454	269.879270719694	7.51650928746969	-32.7282293630069	-8.44214585649644	-0.0659254765433079	FALSE	FALSE	FALSE	0	0	0	0	0	1	0	0	0	0	0	0	0	1	0	0	0	0	0	0	0	0
25017	Middlesex	1611699	6892503	Massachusetts	2021-02-09	Tuesday	4603674	13042	105754	228	3241	13	13042	228	13	1892.200844889	141.465621061997	8.06602225353493	1845.91945755918	261.901819075906	7.44227612892295	-30.8800500953673	-7.97745164378881	-0.0742331585467326	FALSE	FALSE	FALSE	0	0	0	0	0	1	0	0	0	0	0	0	0	1	0	0	0	0	0	0	0	0
25017	Middlesex	1611699	6892503	Massachusetts	2021-02-10	Wednesday	4618692	15018	106111	357	3256	15	15018	357	15	2178.88914955859	221.505380347075	9.30694875407877	1816.91107044557	254.352615039906	7.360941242212	-29.0083871136076	-7.54920403599925	-0.0813348867109509	FALSE	FALSE	FALSE	0	0	0	0	0	1	0	0	0	0	0	0	0	1	0	0	0	0	0	0	0	0
25017	Middlesex	1611699	6892503	Massachusetts	2021-02-11	Thursday	4632864	14172	106482	371	3265	9	14172	371	9	2056.14709199256	230.191865850882	5.58416925244726	1789.67575857993	247.230720647599	7.27438055553116	-27.2353118656426	-7.12189439230701	-0.0865606866808459	FALSE	FALSE	FALSE	0	0	0	0	0	1	0	0	0	0	0	0	0	1	0	0	0	0	0	0	0	0
25017	Middlesex	1611699	6892503	Massachusetts	2021-02-12	Friday	4644149	11285	106911	429	3282	17	11285	429	17	1637.28619341914	266.178734366653	10.5478752546226	1764.1584237484	240.539016788712	7.18225908170286	-25.5173348315277	-6.69170385888765	-0.0921214738282998	FALSE	FALSE	FALSE	0	0	0	0	0	1	0	0	0	0	0	0	0	1	0	0	0	0	0	0	0	0
25017	Middlesex	1611699	6892503	Massachusetts	2021-02-13	Saturday	4652331	8182	107316	405	3295	13	8182	405	13	1187.08689716929	251.287616360127	8.06602225353493	1740.05457664636	234.293649845202	7.08424183354954	-24.1038471020427	-6.24536694351019	-0.0980172481533126	FALSE	FALSE	FALSE	0	0	0	0	0	1	0	0	0	0	0	0	0	1	0	0	0	0	0	0	0	0
25017	Middlesex	1611699	6892503	Massachusetts	2021-02-14	Sunday	4658274	5943	107656	340	3312	17	5943	339	17	862.241191625161	210.33704184218	10.5478752546226	1717.09627733878	228.472778653092	6.97939084697406	-22.9582993075794	-5.82087119210937	-0.104850986575484	FALSE	FALSE	FALSE	0	0	0	0	0	1	0	0	0	0	0	0	0	1	0	0	0	0	0	0	0	0
25017	Middlesex	1611699	6892503	Massachusetts	2021-02-15	Monday	4668663	10389	107996	340	3320	8	10389	339	8	1507.28987713172	210.33704184218	4.96370600217534	1695.3807819279	223.036807727996	6.86683515531476	-21.7154954108767	-5.43597092509586	-0.112555691659302	FALSE	FALSE	FALSE	0	0	0	0	0	1	0	0	0	0	0	0	0	1	0	0	0	0	0	0	0	0
25017	Middlesex	1611699	6892503	Massachusetts	2021-02-16	Tuesday	4681440	12777	108172	176	3336	16	12777	175	16	1853.7532736656	108.581068797586	9.92741200435069	1674.91471723899	217.943461688106	6.74711073805572	-20.4660646889083	-5.09334603989004	-0.119724417259035	FALSE	FALSE	FALSE	0	0	0	0	0	1	0	0	0	0	0	0	0	1	0	0	0	0	0	0	0	0
25017	Middlesex	1611699	6892503	Massachusetts	2021-02-17	Wednesday	4694246	12806	108411	239	3343	7	12806	238	7	1857.96074372401	147.670253564716	4.34324275190343	1655.68650591065	213.204398087201	6.62316548235947	-19.228211328337	-4.73906360090533	-0.123945255696258	FALSE	FALSE	FALSE	0	0	0	0	0	1	0	0	0	0	0	0	0	1	0	0	0	0	0	0	0	0
25017	Middlesex	1611699	6892503	Massachusetts	2021-02-18	Thursday	4706396	12150	108759	348	3351	8	12150	347	8	1762.7848692993	215.300747844356	4.96370600217534	1637.68013703173	208.841257096951	6.49593735232315	-18.0063688789278	-4.36314099025037	-0.12722813003632	FALSE	FALSE	FALSE	0	0	0	0	0	1	0	0	0	0	0	0	0	1	0	0	0	0	0	0	0	0
25017	Middlesex	1611699	6892503	Massachusetts	2021-02-19	Friday	4717046	10650	109093	334	3361	10	10650	333	10	1545.15710765741	206.614262340549	6.20463250271918	1620.79313763752	204.87293199417	6.36609632230187	-16.8869993942014	-3.96832510278108	-0.129841030021272	FALSE	FALSE	FALSE	0	0	0	0	0	1	0	0	0	0	0	0	0	1	0	0	0	0	0	0	0	0
25017	Middlesex	1611699	6892503	Massachusetts	2021-02-20	Saturday	4725979	8933	109457	364	3371	10	8933	363	10	1296.04586316466	225.228159848706	6.20463250271918	1605.07427677545	201.274298740541	6.23478134869935	-15.7188608620729	-3.59863325362872	-0.131314973602522	FALSE	FALSE	FALSE	0	0	0	0	0	1	0	0	0	0	0	0	0	1	0	0	0	0	0	0	0	0
25017	Middlesex	1611699	6892503	Massachusetts	2021-02-21	Sunday	4733511	7532	109679	222	3382	11	7532	221	11	1092.78153379114	137.122378310094	6.8250957529911	1590.40204698272	198.08019600253	6.10246141356416	-14.6722297927301	-3.19410273801032	-0.132319935135195	FALSE	FALSE	FALSE	0	0	0	0	0	1	0	0	0	0	0	0	0	1	0	0	0	0	0	0	0	0
25017	Middlesex	1611699	6892503	Massachusetts	2021-02-22	Monday	4749583	16072	109891	212	3389	7	16072	211	7	2331.80892340562	130.917745807375	4.34324275190343	1576.82340002132	195.277492282778	5.96980649125141	-13.5786469614006	-2.80270371975223	-0.132654922312752	FALSE	FALSE	FALSE	0	0	0	0	0	1	0	0	0	0	0	0	0	1	0	0	0	0	0	0	0	0
25017	Middlesex	1611699	6892503	Massachusetts	2021-02-23	Tuesday	4763023	13440	110116	225	3398	9	13440	224	9	1949.94474431132	138.98376806091	5.58416925244726	1564.36572050251	192.856003971086	5.83688357919661	-12.4576795188088	-2.42148831169183	-0.132922912054799	FALSE	FALSE	FALSE	0	0	0	0	0	1	0	0	0	0	0	0	0	1	0	0	0	0	0	0	0	0
25017	Middlesex	1611699	6892503	Massachusetts	2021-02-24	Wednesday	4774713	11690	110488	372	3409	11	11690	371	11	1696.04568906245	230.191865850882	6.8250957529911	1552.97929940368	190.818879946924	5.70570260046511	-11.3864210988349	-2.03712402416238	-0.1311809787315	FALSE	FALSE	FALSE	0	0	0	0	0	1	0	0	0	0	0	0	0	1	0	0	0	0	0	0	0	0
25017	Middlesex	1611699	6892503	Massachusetts	2021-02-25	Thursday	4785994	11281	110899	411	3416	7	11281	410	7	1636.70585272143	254.389932611486	4.34324275190343	1542.64776548982	189.161698379547	5.57666553966998	-10.3315339138544	-1.65718156737674	-0.129037060795131	FALSE	FALSE	FALSE	0	0	0	0	0	1	0	0	0	0	0	0	0	1	0	0	0	0	0	0	0	0
25017	Middlesex	1611699	6892503	Massachusetts	2021-02-26	Friday	4796621	10627	111231	332	3420	4	10627	331	4	1541.82014864556	205.373335840005	2.48185300108767	1533.32253770859	187.874141663887	5.45117934295695	-9.32522778123325	-1.28755671565983	-0.125486196713022	FALSE	FALSE	FALSE	0	0	0	0	0	1	0	0	0	0	0	0	0	1	0	0	0	0	0	0	0	0
25017	Middlesex	1611699	6892503	Massachusetts	2021-02-27	Saturday	4803557	6936	111505	274	3429	9	6936	273	9	1006.31076983209	169.386467324234	5.58416925244726	1524.76273174489	186.964249492206	5.33031596929422	-8.55980596369727	-0.909892171681605	-0.120863373662729	FALSE	FALSE	FALSE	0	0	0	0	0	1	0	0	0	0	0	0	0	1	0	0	0	0	0	0	0	0
25017	Middlesex	1611699	6892503	Massachusetts	2021-02-28	Sunday	4809422	5865	111798	293	3438	9	5865	292	9	850.924548019783	181.1752690794	5.58416925244726	1516.8777026555	186.422843215838	5.21601834431162	-7.88502908939017	-0.541406276368349	-0.114297624982604	FALSE	FALSE	FALSE	0	0	0	0	0	1	0	0	0	0	0	0	0	1	0	0	0	0	0	0	0	0
25017	Middlesex	1611699	6892503	Massachusetts	2021-03-01	Monday	4822604	13182	112066	268	3444	6	13182	267	6	1912.51276930891	165.663687822602	3.72277950163151	1509.67551856101	186.21548615293	5.10781748596056	-7.20218409448785	-0.207357062908017	-0.108200858351058	FALSE	FALSE	FALSE	0	0	0	0	0	1	0	0	0	0	0	0	0	1	0	0	0	0	0	0	0	0
25017	Middlesex	1611699	6892503	Massachusetts	2021-03-02	Tuesday	4833595	10991	112050	-16	3452	8	10991	0	8	1594.63115213733	0	4.96370600217534	1503.14956830242	186.33608153685	5.00571339424105	-6.5259502585975	0.120595383920687	-0.102104091719513	FALSE	TRUE	FALSE	0	0	0	0	0	1	0	0	0	0	0	0	0	1	0	0	0	0	0	0	0	0
25017	Middlesex	1611699	6892503	Massachusetts	2021-03-03	Wednesday	4844626	11031	112361	311	3460	8	11031	311	8	1600.43455911445	192.964070834567	4.96370600217534	1497.2720442796	186.765468101043	4.9092370871045	-5.87752402281603	0.429386564193123	-0.0964763071365464	FALSE	FALSE	FALSE	0	0	0	0	0	1	0	0	0	0	0	0	0	0	1	0	0	0	0	0	0	0
25017	Middlesex	1611699	6892503	Massachusetts	2021-03-04	Thursday	4855079	10453	112643	282	3468	8	10453	282	8	1516.57532829511	174.970636576681	4.96370600217534	1492.10034764569	187.49064834302	4.81778558763132	-5.17169663390814	0.725180241976403	-0.0914514994731856	FALSE	FALSE	FALSE	0	0	0	0	0	1	0	0	0	0	0	0	0	0	1	0	0	0	0	0	0	0
25017	Middlesex	1611699	6892503	Massachusetts	2021-03-05	Friday	4864804	9725	112945	302	3472	4	9725	302	4	1410.95332131158	187.379901582119	2.48185300108767	1487.67018179261	188.46264713742	4.73155988812803	-4.43016585308555	0.97199879440069	-0.0862256995032897	FALSE	FALSE	FALSE	0	0	0	0	0	1	0	0	0	0	0	0	0	0	1	0	0	0	0	0	0	0
25017	Middlesex	1611699	6892503	Massachusetts	2021-03-06	Saturday	4871529	6725	113262	317	3482	10	6725	317	10	975.697798027799	196.686850336198	6.20463250271918	1484.13142576837	189.684747358586	4.65136395782077	-3.53875602423909	1.22210022116511	-0.0801959303072541	FALSE	FALSE	FALSE	0	0	0	0	0	1	0	0	0	0	0	0	0	0	1	0	0	0	0	0	0	0
25017	Middlesex	1611699	6892503	Massachusetts	2021-03-07	Sunday	4877359	5830	113553	291	3493	11	5830	291	11	845.846566914806	180.554805829128	6.8250957529911	1481.56602974547	191.150048270657	4.57766677875813	-2.56539602290218	1.46530091207183	-0.0736971790626404	FALSE	FALSE	FALSE	0	0	0	0	0	1	0	0	0	0	0	0	0	0	1	0	0	0	0	0	0	0
25017	Middlesex	1611699	6892503	Massachusetts	2021-03-08	Monday	4889950	12591	113766	213	3495	2	12591	213	2	1826.76743122201	132.158672307919	1.24092650054384	1479.90948009165	192.858348881329	4.51093733298869	-1.65654965381827	1.70830061067201	-0.0667294457694458	FALSE	FALSE	FALSE	0	0	0	0	0	1	0	0	0	0	0	0	0	0	1	0	0	0	0	0	0	0
25017	Middlesex	1611699	6892503	Massachusetts	2021-03-09	Tuesday	4901748	11798	113972	206	3499	4	11798	206	4	1711.71488790067	127.815429556015	2.48185300108767	1479.11076748525	194.806098326519	4.45130961538346	-0.798712606398567	1.94774944519006	-0.0596277176052267	FALSE	FALSE	FALSE	0	0	0	0	0	1	0	0	0	0	0	0	0	0	1	0	0	0	0	0	0	0
25017	Middlesex	1611699	6892503	Massachusetts	2021-03-10	Wednesday	4912531	10783	114299	327	3506	7	10783	327	7	1564.45343585632	202.891482838917	4.34324275190343	1479.1230028293	196.972929385832	4.39663970800608	0.012235344048122	2.16683105931267	-0.0546699073773764	TRUE	FALSE	FALSE	0	0	0	0	0	1	0	0	0	0	0	0	0	0	1	0	0	0	0	0	0	0
25017	Middlesex	1611699	6892503	Massachusetts	2021-03-11	Thursday	4922872	10341	114617	318	3514	8	10341	318	8	1500.32578875918	197.30731358647	4.96370600217534	1479.92180943322	199.325946318431	4.34578865445286	0.798806603920411	2.35301693259908	-0.0508510535532221	FALSE	FALSE	FALSE	0	0	0	0	0	0	1	0	0	0	0	0	0	0	1	0	0	0	0	0	0	0
25017	Middlesex	1611699	6892503	Massachusetts	2021-03-12	Friday	4932450	9578	115029	412	3523	9	9578	412	9	1389.62580067067	255.63085911203	5.58416925244726	1481.50208009834	201.84076205779	4.29842146754624	1.58027066512454	2.51481573935934	-0.0473671869066239	FALSE	FALSE	FALSE	0	0	0	0	0	0	1	0	0	0	0	0	0	0	1	0	0	0	0	0	0	0
25017	Middlesex	1611699	6892503	Massachusetts	2021-03-13	Saturday	4939453	7003	115376	347	3530	7	7003	347	7	1016.03147651876	215.300747844356	4.34324275190343	1483.81662806888	204.519922506459	4.25380117549558	2.31454797053811	2.67916044866899	-0.044620292050654	FALSE	FALSE	FALSE	0	0	0	0	0	0	1	0	0	0	0	0	0	0	1	0	0	0	0	0	0	0
25017	Middlesex	1611699	6892503	Massachusetts	2021-03-14	Sunday	4945103	5650	115697	321	3536	6	5650	321	6	819.731235517779	199.168703337286	3.72277950163151	1486.8041042958	207.305273890414	4.21206177317193	2.98747622692304	2.78535138395469	-0.0417394023236577	FALSE	FALSE	FALSE	0	0	0	0	0	0	1	0	0	0	0	0	0	0	1	0	0	0	0	0	0	0
25017	Middlesex	1611699	6892503	Massachusetts	2021-03-15	Monday	4958135	13032	115937	240	3540	4	13032	240	4	1890.74999314473	148.91118006526	2.48185300108767	1490.38299726172	210.176917971308	4.17159532212299	3.5788929659177	2.87164408089359	-0.0404664510489399	FALSE	FALSE	FALSE	0	0	0	0	0	0	1	0	0	0	0	0	0	0	1	0	0	0	0	0	0	0
25017	Middlesex	1611699	6892503	Massachusetts	2021-03-16	Tuesday	4970254	12119	116175	238	3545	5	12119	238	5	1758.28722889203	147.670253564716	3.10231625135959	1494.44174757487	213.101691018562	4.13139686081609	4.05875031315077	2.92477304725409	-0.0401984613068951	FALSE	FALSE	FALSE	0	0	0	0	0	0	1	0	0	0	0	0	0	0	1	0	0	0	0	0	0	0
25017	Middlesex	1611699	6892503	Massachusetts	2021-03-17	Wednesday	4981689	11435	116588	413	3550	5	11435	413	5	1659.04896958333	256.251322362302	3.10231625135959	1498.87315106199	216.042945434952	4.08985845079897	4.43140348711836	2.94125441639	-0.0415384100171252	FALSE	FALSE	FALSE	0	0	0	0	0	0	1	0	0	0	0	0	0	0	1	0	0	0	0	0	0	0
25017	Middlesex	1611699	6892503	Massachusetts	2021-03-18	Thursday	4992810	11121	117031	443	3553	3	11121	443	3	1613.49222481296	274.86521987046	1.86138975081575	1503.62596340761	218.956328918169	4.04657810745854	4.75281234561839	2.91338348321716	-0.0432803433404221	FALSE	FALSE	FALSE	0	0	0	0	0	0	1	0	0	0	0	0	0	0	1	0	0	0	0	0	0	0
25017	Middlesex	1611699	6892503	Massachusetts	2021-03-19	Friday	5003559	10749	117434	403	3561	8	10749	403	8	1559.52053992577	250.046689859583	4.96370600217534	1508.64710734459	221.815980458106	4.00108684874624	5.0211439369798	2.85965153993698	-0.0454912587123024	FALSE	FALSE	FALSE	0	0	0	0	0	0	1	0	0	0	0	0	0	0	1	0	0	0	0	0	0	0
25017	Middlesex	1611699	6892503	Massachusetts	2021-03-20	Saturday	5010639	7080	117840	406	3571	10	7080	406	10	1027.20303494971	251.908079610399	6.20463250271918	1513.86401678634	224.587396375474	3.95264770287143	5.2169094417477	2.77141591736836	-0.0484391458748075	FALSE	FALSE	FALSE	0	0	0	0	0	0	1	0	0	0	0	0	0	0	1	0	0	0	0	0	0	0
25017	Middlesex	1611699	6892503	Massachusetts	2021-03-21	Sunday	5017079	6440	118225	385	3577	6	6440	385	6	934.34852331584	238.878351354688	3.72277950163151	1519.19163964215	227.249606472959	3.90065769291452	5.32762285581475	2.6622100974846	-0.0519900099569184	FALSE	FALSE	FALSE	0	0	0	0	0	0	1	0	0	0	0	0	0	0	1	0	0	0	0	0	0	0
25017	Middlesex	1611699	6892503	Massachusetts	2021-03-22	Monday	5030875	13796	118504	279	3584	7	13796	279	7	2001.59506640766	173.109246825865	4.34324275190343	1524.4842170887	229.772930886628	3.84471483426242	5.29257744655115	2.52332441366926	-0.0559428586520947	FALSE	FALSE	FALSE	0	0	0	0	0	0	1	0	0	0	0	0	0	0	1	0	0	0	0	0	0	0
25017	Middlesex	1611699	6892503	Massachusetts	2021-03-23	Tuesday	5043317	12442	118787	283	3587	3	12442	283	3	1805.14974023225	175.591099826953	1.86138975081575	1529.64287939963	232.108126501381	3.78435014486657	5.15866231092787	2.33519561475305	-0.0603646893958532	FALSE	FALSE	FALSE	0	0	0	0	0	0	1	0	0	0	0	0	0	0	1	0	0	0	0	0	0	0
25017	Middlesex	1611699	6892503	Massachusetts	2021-03-24	Wednesday	5055458	12141	119223	436	3599	12	12141	436	12	1761.47910272944	270.521977118556	7.44555900326302	1534.61616293191	234.244607722407	3.71949662729144	4.97328353228522	2.13648122102595	-0.0648535175751239	FALSE	FALSE	FALSE	0	0	0	0	0	0	1	0	0	0	0	0	0	0	1	0	0	0	0	0	0	0
25017	Middlesex	1611699	6892503	Massachusetts	2021-03-25	Thursday	5067403	11945	119685	462	3609	10	11945	462	10	1733.04240854157	286.654021625626	6.20463250271918	1539.35487564931	236.153297662694	3.64995328923052	4.73871271739404	1.90868994028685	-0.0695433380609272	FALSE	FALSE	FALSE	0	0	0	0	0	0	1	0	0	0	0	0	0	0	1	0	0	0	0	0	0	0
25017	Middlesex	1611699	6892503	Massachusetts	2021-03-26	Friday	5078865	11462	120170	485	3616	7	11462	485	7	1662.96626929288	300.92467638188	4.34324275190343	1543.8845378789	237.897910883413	3.57625611016788	4.52966222958844	1.74461322071923	-0.0736971790626395	FALSE	FALSE	FALSE	0	0	0	0	0	0	1	0	0	0	0	0	0	0	1	0	0	0	0	0	0	0
25017	Middlesex	1611699	6892503	Massachusetts	2021-03-27	Saturday	5086394	7529	120686	516	3624	8	7529	516	8	1092.34627826785	320.15903714031	4.96370600217534	1548.07767331528	239.399323413226	3.49673015421574	4.19313543638168	1.50141252981248	-0.07952595595214	FALSE	FALSE	FALSE	0	0	0	0	0	0	1	0	0	0	0	0	0	0	1	0	0	0	0	0	0	0
25017	Middlesex	1611699	6892503	Massachusetts	2021-03-28	Sunday	5093320	6926	121081	395	3632	8	6926	395	8	1004.85991808781	245.082983857408	4.96370600217534	1551.8455012994	240.636230067639	3.41117442906756	3.76782798412273	1.23690665441316	-0.0855557251481742	FALSE	FALSE	FALSE	0	0	0	0	0	0	1	0	0	0	0	0	0	0	1	0	0	0	0	0	0	0
25017	Middlesex	1611699	6892503	Massachusetts	2021-03-29	Monday	5107567	14247	121435	354	3636	4	14247	354	4	2067.02848007466	219.643990596259	2.48185300108767	1555.11685004124	241.583975790384	3.31958893472335	3.27134874183866	0.947745722745566	-0.0915854943442089	FALSE	FALSE	FALSE	0	0	0	0	0	0	1	0	0	0	0	0	0	0	1	0	0	0	0	0	0	0
25017	Middlesex	1611699	6892503	Massachusetts	2021-03-30	Tuesday	5120547	12980	121737	302	3638	2	12980	302	2	1883.20556407447	187.379901582119	1.24092650054384	1557.85885174078	242.227285166166	3.22210766605414	2.74200169953792	0.643309375781286	-0.0974812686692195	FALSE	FALSE	FALSE	0	0	0	0	0	0	1	0	0	0	0	0	0	0	1	0	0	0	0	0	0	0
25017	Middlesex	1611699	6892503	Massachusetts	2021-03-31	Wednesday	5133596	13049	122222	485	3645	7	13049	485	7	1893.21644111	300.92467638188	4.34324275190343	1560.02400631715	242.545790974587	3.12000357433462	2.16515457637547	0.318505808421662	-0.102104091719511	FALSE	FALSE	FALSE	0	0	0	0	0	0	1	0	0	0	0	0	0	0	1	0	0	0	0	0	0	0
25017	Middlesex	1611699	6892503	Massachusetts	2021-04-01	Thursday	5145519	11923	122757	535	3654	9	11923	535	9	1729.85053470416	331.947838895476	5.58416925244726	1561.56334106167	242.517183069624	3.01454961083954	1.53933474451333	-0.028607904963394	-0.105453963495087	FALSE	TRUE	FALSE	0	0	0	0	0	0	1	0	0	0	0	0	0	0	1	0	0	0	0	0	0	0
25017	Middlesex	1611699	6892503	Massachusetts	2021-04-02	Friday	5156381	10862	123209	452	3661	7	10862	452	7	1575.91516463613	280.449389122907	4.34324275190343	1562.4579624725	242.118347336024	2.90634875248848	0.894621410831178	-0.398835733599952	-0.108200858351058	FALSE	FALSE	FALSE	0	0	0	0	0	0	1	0	0	0	0	0	0	0	0	1	0	0	0	0	0	0
25017	Middlesex	1611699	6892503	Massachusetts	2021-04-03	Saturday	5164129	7748	123681	472	3666	5	7748	472	5	1124.11993146757	292.858654128345	3.10231625135959	1562.63298585752	241.325700676488	2.79586998133003	0.175023385024133	-0.792646659536416	-0.110478771158449	FALSE	FALSE	FALSE	0	0	0	0	0	0	1	0	0	0	0	0	0	0	0	1	0	0	0	0	0	0
25017	Middlesex	1611699	6892503	Massachusetts	2021-04-04	Sunday	5169005	4876	123681	0	3666	0	4876	0	0	707.435310510565	0	0	1562.03663424865	240.162625196008	2.6831802947997	-0.596351608872965	-1.16307548047951	-0.112689686530328	TRUE	FALSE	FALSE	0	0	0	0	0	0	1	0	0	0	0	0	0	0	0	1	0	0	0	0	0	0
25017	Middlesex	1611699	6892503	Massachusetts	2021-04-05	Monday	5183863	14858	124297	616	3677	11	14858	616	11	2155.67552165012	382.205362167502	6.8250957529911	1560.59460260514	238.619004281823	2.56982063391426	-1.44203164351256	-1.5436209141848	-0.113359660885443	FALSE	FALSE	FALSE	0	0	0	0	0	0	0	1	0	0	0	0	0	0	0	1	0	0	0	0	0	0
25017	Middlesex	1611699	6892503	Massachusetts	2021-04-06	Tuesday	5197208	13345	124618	321	3680	3	13345	321	3	1936.16165274067	199.168703337286	1.86138975081575	1558.29918313022	236.698187805709	2.45726494225495	-2.29541947491384	-1.9208164761144	-0.112555691659305	FALSE	FALSE	FALSE	0	0	0	0	0	0	0	1	0	0	0	0	0	0	0	1	0	0	0	0	0	0
25017	Middlesex	1611699	6892503	Massachusetts	2021-04-07	Wednesday	5209984	12776	125122	504	3682	2	12776	504	2	1853.60818849118	312.713478137047	1.24092650054384	1555.21816370316	234.402051695859	2.34638418648344	-3.08101942706435	-2.29613610984984	-0.110880755771518	FALSE	FALSE	FALSE	0	0	0	0	0	0	0	1	0	0	0	0	0	0	0	1	0	0	0	0	0	0
25017	Middlesex	1611699	6892503	Massachusetts	2021-04-08	Thursday	5221538	11554	125587	465	3683	1	11554	465	1	1676.31410534025	288.515411376442	0.620463250271918	1551.34355453462	231.753844062396	2.23798233582584	-3.87460916854161	-2.64820763346268	-0.108401850657593	FALSE	FALSE	FALSE	0	0	0	0	0	0	0	1	0	0	0	0	0	0	0	1	0	0	0	0	0	0
25017	Middlesex	1611699	6892503	Massachusetts	2021-04-09	Friday	5232859	11321	126060	473	3684	1	11321	473	1	1642.50925969854	293.479117378617	0.620463250271918	1546.70430686122	228.767299379601	2.13272936463729	-4.63924767339813	-2.98654468279571	-0.105252971188552	FALSE	FALSE	FALSE	0	0	0	0	0	0	0	1	0	0	0	0	0	0	0	1	0	0	0	0	0	0
25017	Middlesex	1611699	6892503	Massachusetts	2021-04-10	Saturday	5240699	7840	126556	496	3685	1	7840	496	1	1137.46776751494	307.749772134871	0.620463250271918	1541.45213268266	225.454611180735	2.03096026009534	-5.25217417856175	-3.31268819886569	-0.101769104541955	FALSE	FALSE	FALSE	0	0	0	0	0	0	0	1	0	0	0	0	0	0	0	1	0	0	0	0	0	0
25017	Middlesex	1611699	6892503	Massachusetts	2021-04-11	Sunday	5247270	6571	127007	451	3685	0	6571	451	0	953.354681165899	279.828925872635	0	1535.66044406322	221.834069765694	1.93260802476447	-5.79168861943731	-3.62054141504098	-0.098352235330869	FALSE	FALSE	FALSE	0	0	0	0	0	0	0	1	0	0	0	0	0	0	0	1	0	0	0	0	0	0
25017	Middlesex	1611699	6892503	Massachusetts	2021-04-12	Monday	5262315	15045	127341	334	3689	4	15045	334	4	2182.80644926814	207.234725590821	2.48185300108767	1529.43841912412	217.936560952249	1.83840963043531	-6.22202493909617	-3.89750881344543	-0.0941983943291562	FALSE	FALSE	FALSE	0	0	0	0	0	0	0	1	0	0	0	0	0	0	0	1	0	0	0	0	0	0
25017	Middlesex	1611699	6892503	Massachusetts	2021-04-13	Tuesday	5275794	13479	127550	209	3689	0	13479	209	0	1955.60306611401	129.676819306831	0	1522.81435111934	213.800943252995	1.74890105659196	-6.62406800478516	-4.13561769925329	-0.0895085738433521	FALSE	FALSE	FALSE	0	0	0	0	0	0	0	1	0	0	0	0	0	0	0	1	0	0	0	0	0	0
25017	Middlesex	1611699	6892503	Massachusetts	2021-04-14	Wednesday	5288939	13145	127985	435	3692	3	13145	435	3	1907.14461785508	269.901513868284	1.86138975081575	1515.75017105266	209.434519388405	1.66441729041197	-7.06418006667923	-4.36642386459042	-0.0844837661799898	FALSE	FALSE	FALSE	0	0	0	0	0	0	0	1	0	0	0	0	0	0	0	1	0	0	0	0	0	0
25017	Middlesex	1611699	6892503	Massachusetts	2021-04-15	Thursday	5300466	11527	128401	416	3692	0	11527	416	0	1672.3968056307	258.112712113118	0	1508.20813891921	204.854976681453	1.5852933190729	-7.54203213345386	-4.57954270695245	-0.0791239713390706	FALSE	FALSE	FALSE	0	0	0	0	0	0	0	1	0	0	0	0	0	0	0	1	0	0	0	0	0	0
25017	Middlesex	1611699	6892503	Massachusetts	2021-04-16	Friday	5310119	9653	128832	431	3694	2	9653	431	2	1400.50718875277	267.419660867197	1.24092650054384	1500.08028289929	200.004630340163	1.51092616565514	-8.12785601991959	-4.85034634128996	-0.0743671534177555	FALSE	FALSE	FALSE	0	0	0	0	0	0	0	1	0	0	0	0	0	0	0	1	0	0	0	0	0	0
25017	Middlesex	1611699	6892503	Massachusetts	2021-04-17	Saturday	5317442	7323	129172	340	3695	1	7323	340	1	1062.4587323357	210.957505092452	0.620463250271918	1491.40207139101	194.961666371777	1.44299076604649	-8.67821150827444	-5.04296396838544	-0.0679353996086518	FALSE	FALSE	FALSE	0	0	0	0	0	0	0	1	0	0	0	0	0	0	0	1	0	0	0	0	0	0
25017	Middlesex	1611699	6892503	Massachusetts	2021-04-18	Sunday	5323285	5843	129437	265	3696	1	5843	265	1	847.732674182369	164.422761322058	0.620463250271918	1482.22575135008	189.747054973611	1.38188910486001	-9.17632004093116	-5.21461139816589	-0.0611016611864796	FALSE	FALSE	FALSE	0	0	0	0	0	0	0	1	0	0	0	0	0	0	0	1	0	0	0	0	0	0
25017	Middlesex	1611699	6892503	Massachusetts	2021-04-19	Monday	5334010	10725	129684	247	3699	3	10725	247	3	1556.0384957395	153.254422817164	1.86138975081575	1472.57828439891	184.383374281432	1.32748718722468	-9.64746695117242	-5.36368069217895	-0.0544019176353308	FALSE	FALSE	FALSE	0	0	0	0	0	0	0	1	0	0	0	0	0	0	0	1	0	0	0	0	0	0
25017	Middlesex	1611699	6892503	Massachusetts	2021-04-20	Tuesday	5344904	10894	129834	150	3700	1	10894	150	1	1580.55789021782	93.0694875407877	0.620463250271918	1462.4494404739	178.889651566926	1.2791820362209	-10.1288439250034	-5.49372271450676	-0.0483051510037851	FALSE	FALSE	FALSE	0	0	0	0	0	0	0	1	0	0	0	0	0	0	0	1	0	0	0	0	0	0
25017	Middlesex	1611699	6892503	Massachusetts	2021-04-21	Wednesday	5355204	10300	130103	269	3701	1	10300	269	1	1494.37729660763	166.904614323146	0.620463250271918	1451.87821288024	173.291479850456	1.23637067492905	-10.5712275936673	-5.59817171646918	-0.0428113612918428	FALSE	FALSE	FALSE	0	0	0	0	0	0	0	1	0	0	0	0	0	0	0	1	0	0	0	0	0	0
25017	Middlesex	1611699	6892503	Massachusetts	2021-04-22	Thursday	5365789	10585	130366	263	3705	4	10585	263	4	1535.72657131959	163.181834821514	2.48185300108767	1440.90776214653	167.624970749765	1.19838312899404	-10.9704507337112	-5.66650910069089	-0.0379875459350154	FALSE	FALSE	FALSE	0	0	0	0	0	0	0	1	0	0	0	0	0	0	0	1	0	0	0	0	0	0
25017	Middlesex	1611699	6892503	Massachusetts	2021-04-23	Friday	5377006	11217	130661	295	3708	3	11217	295	3	1627.42040155804	183.036658830216	1.86138975081575	1429.57684658413	161.929652751805	1.16481741380278	-11.330915562392	-5.69531799796081	-0.0335657151912567	FALSE	FALSE	FALSE	0	0	0	0	0	0	0	1	0	0	0	0	0	0	0	1	0	0	0	0	0	0
25017	Middlesex	1611699	6892503	Massachusetts	2021-04-24	Saturday	5385034	8028	130965	304	3709	1	8028	304	1	1164.74378030739	188.620828082663	0.620463250271918	1417.95131145687	156.240297525604	1.1352045473067	-11.6255351272653	-5.68935522620026	-0.0296128664960793	FALSE	FALSE	FALSE	0	0	0	0	0	0	0	1	0	0	0	0	0	0	0	1	0	0	0	0	0	0
25017	Middlesex	1611699	6892503	Massachusetts	2021-04-25	Sunday	5391873	6839	131174	209	3710	1	6839	209	1	992.237507912583	129.676819306831	0.620463250271918	1406.0898582169	150.5569720686	1.10941053463478	-11.8614532399645	-5.68332545700429	-0.025794012671924	FALSE	FALSE	FALSE	0	0	0	0	0	0	0	1	0	0	0	0	0	0	0	1	0	0	0	0	0	0
25017	Middlesex	1611699	6892503	Massachusetts	2021-04-26	Monday	5405286	13413	131332	158	3713	3	13413	158	3	1946.02744460176	98.033193542963	1.86138975081575	1394.09207723826	144.911165175482	1.08649741168985	-11.9977809786399	-5.64580689311782	-0.02291312294493	FALSE	FALSE	FALSE	0	0	0	0	0	0	0	1	0	0	0	0	0	0	0	1	0	0	0	0	0	0
25017	Middlesex	1611699	6892503	Massachusetts	2021-04-27	Tuesday	5416737	11451	131487	155	3713	0	11451	155	0	1661.37033237418	96.1718037921473	0	1381.99672683231	139.318487248725	1.06586220155231	-12.0953504059523	-5.59267792675723	-0.0206352101375391	FALSE	FALSE	FALSE	0	0	0	0	0	0	0	1	0	0	0	0	0	0	0	1	0	0	0	0	0	0
25017	Middlesex	1611699	6892503	Massachusetts	2021-04-28	Wednesday	5427907	11170	131763	276	3715	2	11170	276	2	1620.60139835993	171.247857075049	1.24092650054384	1369.75436430274	133.803258357419	1.04710291960909	-12.2423625295705	-5.51522889130592	-0.0187592819432176	FALSE	FALSE	FALSE	0	0	0	0	0	0	0	1	0	0	0	0	0	0	0	1	0	0	0	0	0	0
25017	Middlesex	1611699	6892503	Massachusetts	2021-04-29	Thursday	5438389	10482	132011	248	3718	3	10482	248	3	1520.78279835352	153.874886067436	1.86138975081575	1357.38604509437	128.373853181003	1.02981758124713	-12.3683192083745	-5.42940517641571	-0.0172853383619644	FALSE	FALSE	FALSE	0	0	0	0	0	0	0	1	0	0	0	0	0	0	0	1	0	0	0	0	0	0
25017	Middlesex	1611699	6892503	Massachusetts	2021-04-30	Friday	5447700	9311	132248	237	3720	2	9311	237	2	1350.88805909841	147.049790314445	1.24092650054384	1344.91379595973	123.037440445078	1.01367119928886	-12.4722491346406	-5.33641273592576	-0.0161463819582695	FALSE	FALSE	FALSE	0	0	0	0	0	0	0	1	0	0	0	0	0	0	0	1	0	0	0	0	0	0
25017	Middlesex	1611699	6892503	Massachusetts	2021-05-01	Saturday	5453790	6090	132458	210	3721	1	6090	210	1	883.568712266067	130.297282557103	0.620463250271918	1332.12342787984	117.805074726501	0.998194791685704	-12.7903680798881	-5.23236571857642	-0.0154764076031544	FALSE	FALSE	FALSE	0	0	0	0	0	0	0	1	0	0	0	0	0	0	0	1	0	0	0	0	0	0
25017	Middlesex	1611699	6892503	Massachusetts	2021-05-02	Sunday	5458842	5052	132603	145	3721	0	5052	145	0	732.97030120988	89.9671712894281	0	1319.00259584688	112.684996709842	0.983589350744199	-13.1208320329583	-5.12007801665916	-0.014605440941505	FALSE	FALSE	FALSE	0	0	0	0	0	0	0	1	0	0	0	0	0	0	0	1	0	0	0	0	0	0
25017	Middlesex	1611699	6892503	Massachusetts	2021-05-03	Monday	5470991	12149	132683	80	3725	4	12149	80	4	1762.63978412487	49.6370600217534	2.48185300108767	1305.50760667961	107.671511613082	0.969586886722297	-13.4949891672698	-5.01348509676038	-0.0140024640219016	FALSE	FALSE	FALSE	0	0	0	0	0	0	0	1	0	0	0	0	0	0	0	1	0	0	0	0	0	0
25017	Middlesex	1611699	6892503	Massachusetts	2021-05-04	Tuesday	5481788	10797	132810	127	3725	0	10797	127	0	1566.48462829831	78.7988327845336	0	1291.67443009625	102.768639282351	0.956321394491022	-13.8331765833564	-4.90287233073093	-0.013265492231275	FALSE	FALSE	FALSE	0	0	0	0	0	0	0	1	0	0	0	0	0	0	0	1	0	0	0	0	0	0
25017	Middlesex	1611699	6892503	Massachusetts	2021-05-05	Wednesday	5491088	9300	132967	157	3729	4	9300	157	4	1349.29212217971	97.4127302926911	2.48185300108767	1277.58052005452	97.9971489226579	0.943591881743839	-14.0939100417304	-4.77149035969288	-0.0127295127471833	FALSE	FALSE	FALSE	0	0	0	0	0	0	0	1	0	0	0	0	0	0	0	1	0	0	0	0	0	0
25017	Middlesex	1611699	6892503	Massachusetts	2021-05-06	Thursday	5499795	8707	133161	194	3729	0	8707	194	0	1263.25661374395	120.369870552752	0	1263.29455741012	93.3678271211204	0.931398348480747	-14.285962644399	-4.6293218015375	-0.0121935332630916	FALSE	FALSE	FALSE	0	0	0	0	0	0	0	1	0	0	0	0	0	0	0	1	0	0	0	0	0	0
25017	Middlesex	1611699	6892503	Massachusetts	2021-05-07	Friday	5508420	8625	133329	168	3731	2	8625	168	2	1251.35962944086	104.237826045682	1.24092650054384	1248.90452384318	88.9063338955392	0.920075781879306	-14.3900335669477	-4.46149322558121	-0.0113225666014418	FALSE	FALSE	FALSE	0	0	0	0	0	0	0	1	0	0	0	0	0	0	0	1	0	0	0	0	0	0
25017	Middlesex	1611699	6892503	Massachusetts	2021-05-08	Saturday	5514017	5597	133465	136	3732	1	5597	136	1	812.041721273099	84.3830020369809	0.620463250271918	1234.42990817314	84.5974608280531	0.908552222971329	-14.4746156700401	-4.30887306748602	-0.0115235589079764	FALSE	FALSE	FALSE	0	0	0	0	0	0	0	1	0	0	0	0	0	0	0	1	0	0	0	0	0	0
25017	Middlesex	1611699	6892503	Massachusetts	2021-05-09	Sunday	5518446	4429	133571	106	3732	0	4429	106	0	642.582237541282	65.7691045288233	0	1219.86430290229	80.4418778930174	0.896291692272727	-14.5656052708473	-4.15558293503575	-0.0122605306986027	FALSE	FALSE	FALSE	0	0	0	0	0	0	0	1	0	0	0	0	0	0	0	1	0	0	0	0	0	0
25017	Middlesex	1611699	6892503	Massachusetts	2021-05-10	Monday	5530155	11709	133645	74	3736	4	11709	74	4	1698.80230737658	45.9142805201219	2.48185300108767	1205.25002258156	76.448897733968	0.88295920260594	-14.6142803207283	-3.99298015904935	-0.0133324896667869	FALSE	FALSE	FALSE	0	0	0	0	0	0	0	1	0	0	0	0	0	0	0	1	0	0	0	0	0	0
25017	Middlesex	1611699	6892503	Massachusetts	2021-05-11	Tuesday	5540381	10226	133668	23	3736	0	10226	23	0	1483.64099369997	14.2706547562541	0	1190.65488642271	72.6228751842133	0.869224728326084	-14.5951361588504	-3.82602254975471	-0.0137344742798555	FALSE	FALSE	FALSE	0	0	0	0	0	0	0	1	0	0	0	0	0	0	0	1	0	0	0	0	0	0
25017	Middlesex	1611699	6892503	Massachusetts	2021-05-12	Wednesday	5549886	9505	133808	140	3736	0	9505	140	0	1379.03458293743	86.8648550380685	0	1176.09816391764	68.965217189899	0.855021271997648	-14.5567225050659	-3.65765799431433	-0.0142034563284363	FALSE	FALSE	FALSE	0	0	0	0	0	0	0	1	0	0	0	0	0	0	0	1	0	0	0	0	0	0
25017	Middlesex	1611699	6892503	Massachusetts	2021-05-13	Thursday	5558019	8133	133890	82	3737	1	8133	82	1	1179.97772362232	50.8779865222973	0.620463250271918	1161.59459701098	65.4687550254253	0.840482828491654	-14.5035669066606	-3.4964621644737	-0.0145384435059935	FALSE	FALSE	FALSE	0	0	0	0	0	0	0	1	0	0	0	0	0	0	0	1	0	0	0	0	0	0
25017	Middlesex	1611699	6892503	Massachusetts	2021-05-14	Friday	5566232	8213	133940	50	3739	2	8213	50	2	1191.58453757655	31.0231625135959	1.24092650054384	1147.13581992332	62.1215631472712	0.825609397808103	-14.4587770876681	-3.34719187815409	-0.0148734306835511	FALSE	FALSE	FALSE	0	0	0	0	0	0	0	1	0	0	0	0	0	0	0	1	0	0	0	0	0	0
25017	Middlesex	1611699	6892503	Massachusetts	2021-05-15	Saturday	5571666	5434	134047	107	3739	0	5434	107	0	788.392837841347	66.3895677790952	0	1132.75692506267	58.9106440529475	0.810936959431087	-14.3788948606502	-3.21091909432371	-0.0146724383770163	FALSE	FALSE	FALSE	0	0	0	0	0	0	0	1	0	0	0	0	0	0	0	1	0	0	0	0	0	0
25017	Middlesex	1611699	6892503	Massachusetts	2021-05-16	Sunday	5576313	4647	134134	87	3739	0	4647	87	0	674.21080556657	53.9803027736569	0	1118.49817470074	55.8405535680689	0.79626452105407	-14.2587503619263	-3.07009048487856	-0.0146724383770166	FALSE	FALSE	FALSE	0	0	0	0	0	0	0	1	0	0	0	0	0	0	0	1	0	0	0	0	0	0
25017	Middlesex	1611699	6892503	Massachusetts	2021-05-17	Monday	5587274	10961	134167	33	3744	5	10961	33	5	1590.27859690449	20.4752872589733	3.10231625135959	1104.37307314813	52.9002371157761	0.781994067290123	-14.1251015526134	-2.94031645229281	-0.0142704537639476	FALSE	FALSE	FALSE	0	0	0	0	0	0	0	1	0	0	0	0	0	0	0	1	0	0	0	0	0	0
25017	Middlesex	1611699	6892503	Massachusetts	2021-05-18	Tuesday	5597046	9772	134220	53	3746	2	9772	53	2	1417.77232450969	32.8845522644117	1.24092650054384	1090.43081244107	50.0953224806521	0.76792460583271	-13.9422607070517	-2.80491463512408	-0.0140694614574131	FALSE	FALSE	FALSE	0	0	0	0	0	0	0	1	0	0	0	0	0	0	0	1	0	0	0	0	0	0
25017	Middlesex	1611699	6892503	Massachusetts	2021-05-19	Wednesday	5605384	8338	134286	66	3749	3	8338	66	3	1209.72018438004	40.9505745179466	1.86138975081575	1076.77659147239	47.4203828704202	0.754190131552854	-13.6542209686831	-2.6749396102318	-0.0137344742798556	FALSE	FALSE	FALSE	0	0	0	0	0	0	0	1	0	0	0	0	0	0	0	1	0	0	0	0	0	0
25017	Middlesex	1611699	6892503	Massachusetts	2021-05-20	Thursday	5612636	7252	134362	76	3749	0	7252	76	0	1052.15768495132	47.1552070206658	0	1063.45803565297	44.8753512876452	0.740589652144021	-13.318555819423	-2.545031582775	-0.0136004794088326	FALSE	FALSE	FALSE	0	0	0	0	0	0	0	1	0	0	0	0	0	0	0	1	0	0	0	0	0	0
25017	Middlesex	1611699	6892503	Massachusetts	2021-05-21	Friday	5619844	7208	134439	77	3751	2	7208	77	2	1045.77393727649	47.7756702709377	1.24092650054384	1050.463974944	42.4594237631009	0.7270561701707	-12.9940607089682	-2.41592752454437	-0.0135334819733213	FALSE	FALSE	FALSE	0	0	0	0	0	0	0	1	0	0	0	0	0	0	0	1	0	0	0	0	0	0
25017	Middlesex	1611699	6892503	Massachusetts	2021-05-22	Saturday	5624429	4585	134526	87	3751	0	4585	87	0	665.215524752039	53.9803027736569	0	1038.14107220476	40.1713943429479	0.714326657423517	-12.3229027392385	-2.28802942015294	-0.0127295127471833	FALSE	FALSE	FALSE	0	0	0	0	0	0	0	1	0	0	0	0	0	0	0	1	0	0	0	0	0	0
25017	Middlesex	1611699	6892503	Massachusetts	2021-05-23	Sunday	5628786	4357	134583	57	3751	0	4357	57	0	632.136104982472	35.3664052654993	0	1026.44329998223	37.9974615554711	0.701932131853891	-11.6977722225342	-2.17393278747684	-0.0123945255696258	FALSE	FALSE	FALSE	0	0	0	0	0	0	0	1	0	0	0	0	0	0	0	1	0	0	0	0	0	0
25017	Middlesex	1611699	6892503	Massachusetts	2021-05-24	Monday	5638097	9311	134619	36	3751	0	9311	36	0	1350.88805909841	22.336677009789	0	1015.39453364686	35.9462680698513	0.689939590897334	-11.0487663353703	-2.05119348561981	-0.011992540956557	FALSE	FALSE	FALSE	0	0	0	0	0	0	0	1	0	0	0	0	0	0	0	1	0	0	0	0	0	0
25017	Middlesex	1611699	6892503	Massachusetts	2021-05-25	Tuesday	5646240	8143	134657	38	3752	1	8143	38	1	1181.4285753666	23.5776035103329	0.620463250271918	1004.98684607434	34.0074962810198	0.677880052505266	-10.4076875725192	-1.93877178883152	-0.0120595383920683	FALSE	FALSE	FALSE	0	0	0	0	0	0	0	1	0	0	0	0	0	0	0	1	0	0	0	0	0	0
25017	Middlesex	1611699	6892503	Massachusetts	2021-05-26	Wednesday	5653203	6963	134729	72	3753	1	6963	72	1	1010.22806954165	44.6733540195781	0.620463250271918	995.209302219669	32.1670767275191	0.665820514113197	-9.77754385466858	-1.84041955350065	-0.0120595383920684	FALSE	FALSE	FALSE	0	0	0	0	0	0	0	1	0	0	0	0	0	0	0	1	0	0	0	0	0	0
25017	Middlesex	1611699	6892503	Massachusetts	2021-05-27	Thursday	5659162	5959	134758	29	3754	1	5959	29	1	864.562554416008	17.9934342578856	0.620463250271918	986.065881311262	30.4185106581047	0.653291993672549	-9.14342090840773	-1.74856606941441	-0.0125285204406487	FALSE	FALSE	FALSE	0	0	0	0	0	0	0	1	0	0	0	0	0	0	0	1	0	0	0	0	0	0
25017	Middlesex	1611699	6892503	Massachusetts	2021-05-28	Friday	5664384	5222	134817	59	3755	1	5222	59	1	757.634780862627	36.6073317660432	0.620463250271918	977.551977470561	28.7618650702121	0.639825509134739	-8.51390384070032	-1.65664558789264	-0.0134664845378097	FALSE	FALSE	FALSE	0	0	0	0	0	0	0	1	0	0	0	0	0	0	0	1	0	0	0	0	0	0
25017	Middlesex	1611699	6892503	Massachusetts	2021-05-29	Saturday	5668079	3695	134846	29	3757	2	3695	29	2	536.089719511185	17.9934342578856	1.24092650054384	969.674750175455	27.1911101946452	0.626091034854883	-7.87722729510642	-1.57075487556691	-0.0137344742798557	FALSE	FALSE	FALSE	0	0	0	0	0	0	0	1	0	0	0	0	0	0	0	1	0	0	0	0	0	0
25017	Middlesex	1611699	6892503	Massachusetts	2021-05-30	Sunday	5672169	4090	134871	25	3757	0	4090	25	0	593.398363410215	15.5115812567979	0	962.437959326803	25.7025611724508	0.612289563139516	-7.23679084865182	-1.48854902219431	-0.0138014717153673	FALSE	FALSE	FALSE	0	0	0	0	0	0	0	1	0	0	0	0	0	0	0	1	0	0	0	0	0	0
25017	Middlesex	1611699	6892503	Massachusetts	2021-05-31	Monday	5675696	3527	134871	0	3757	0	3527	0	0	511.715410207293	0	0	955.828037949003	24.2895852575135	0.598890076037218	-6.60992137779999	-1.41297591493734	-0.013399487102298	FALSE	FALSE	FALSE	0	0	0	0	0	0	0	1	0	0	0	0	0	0	0	1	0	0	0	0	0	0
25017	Middlesex	1611699	6892503	Massachusetts	2021-06-01	Tuesday	5685884	10188	134915	44	3759	2	10188	44	2	1478.12775707171	27.3003830119644	1.24092650054384	949.826405865306	22.9489665729286	0.585423591499408	-6.00163208369679	-1.34061868458494	-0.0134664845378096	FALSE	FALSE	FALSE	0	0	0	0	0	0	0	1	0	0	0	0	0	0	0	1	0	0	0	0	0	0
25017	Middlesex	1611699	6892503	Massachusetts	2021-06-02	Wednesday	5693759	7875	134928	13	3759	0	7875	13	0	1142.54574861991	8.06602225353493	0	944.415266211642	21.6792311751148	0.572225096703645	-5.41113965366389	-1.26973539781378	-0.0131984947957637	FALSE	FALSE	FALSE	0	0	0	0	0	0	0	1	0	0	0	0	0	0	0	1	0	0	0	0	0	0
25017	Middlesex	1611699	6892503	Massachusetts	2021-06-03	Thursday	5700622	6863	134980	52	3761	2	6863	52	2	995.719552098853	32.2640890141397	1.24092650054384	939.579548052066	20.4797760871526	0.559227594214415	-4.83571815957691	-1.19945508796222	-0.0129975024892293	FALSE	FALSE	FALSE	0	0	0	0	0	0	0	1	0	0	0	0	0	0	0	1	0	0	0	0	0	0
25017	Middlesex	1611699	6892503	Massachusetts	2021-06-04	Friday	5707416	6794	135007	27	3762	1	6794	27	1	985.708675063326	16.7525077573418	0.620463250271918	935.291835442806	19.3505343116064	0.54643108403172	-4.28771260925964	-1.12924177554618	-0.0127965101826948	FALSE	FALSE	FALSE	0	0	0	0	0	0	0	1	0	0	0	0	0	0	0	1	0	0	0	0	0	0
25017	Middlesex	1611699	6892503	Massachusetts	2021-06-05	Saturday	5711766	4350	135049	42	3764	2	4350	42	2	631.120508761476	26.0594565114206	1.24092650054384	931.468830913565	18.2917738382183	0.533567576413514	-3.82300452924062	-1.05876047338809	-0.0128635076182063	FALSE	FALSE	FALSE	0	0	0	0	0	0	0	1	0	0	0	0	0	0	0	1	0	0	0	0	0	0
25017	Middlesex	1611699	6892503	Massachusetts	2021-06-06	Sunday	5715682	3916	135066	17	3766	2	3916	17	2	568.153543059756	10.5478752546226	1.24092650054384	928.072355804363	17.3040306464724	0.520905061101842	-3.39647510920224	-0.987743191745913	-0.0126625153116718	FALSE	FALSE	FALSE	0	0	0	0	0	0	0	1	0	0	0	0	0	0	0	1	0	0	0	0	0	0
25017	Middlesex	1611699	6892503	Massachusetts	2021-06-07	Monday	5724428	8746	135081	15	3767	1	8746	14	1	1268.91493554664	8.68648550380685	0.620463250271918	925.060408889344	16.3900516312246	0.508376540661194	-3.01194691501883	-0.913979015247762	-0.0125285204406488	FALSE	FALSE	FALSE	0	0	0	0	0	0	0	1	0	0	0	0	0	0	0	1	0	0	0	0	0	0
25017	Middlesex	1611699	6892503	Massachusetts	2021-06-08	Tuesday	5732327	7899	135107	26	3768	1	7899	25	1	1146.02779280618	15.5115812567979	0.620463250271918	922.375354021579	15.5428690591818	0.496183007398102	-2.68505486776553	-0.847182572042797	-0.0121935332630913	FALSE	FALSE	FALSE	0	0	0	0	0	0	0	1	0	0	0	0	0	0	0	1	0	0	0	0	0	0
25017	Middlesex	1611699	6892503	Massachusetts	2021-06-09	Wednesday	5739308	6981	135121	14	3768	0	6981	13	0	1012.83960268135	8.06602225353493	0	919.933423743161	14.7606070021496	0.484190466441545	-2.441930278418	-0.782262057032172	-0.0119925409565569	FALSE	FALSE	FALSE	0	0	0	0	0	0	0	1	0	0	0	0	0	0	0	1	0	0	0	0	0	0
25017	Middlesex	1611699	6892503	Massachusetts	2021-06-10	Thursday	5745501	6193	135136	15	3770	2	6193	14	2	898.512485232143	8.68648550380685	1.24092650054384	917.672407361114	14.0363647242704	0.472532912662546	-2.26101638204705	-0.724242277879213	-0.0116575537789995	FALSE	FALSE	FALSE	0	0	0	0	0	0	0	1	0	0	0	0	0	0	0	1	0	0	0	0	0	0
25017	Middlesex	1611699	6892503	Massachusetts	2021-06-11	Friday	5751743	6242	135151	15	3770	0	6242	14	0	905.621658779111	8.68648550380685	0	915.590440591262	13.366055381978	0.461210346061104	-2.08196676985187	-0.670309342292466	-0.011322566601442	FALSE	FALSE	FALSE	0	0	0	0	0	0	0	1	0	0	0	0	0	0	0	1	0	0	0	0	0	0
25017	Middlesex	1611699	6892503	Massachusetts	2021-06-12	Saturday	5756009	4266	135172	21	3770	0	4266	20	0	618.93335410953	12.4092650054384	0	913.402491615924	12.7469320804163	0.449619789717616	-2.18794897533792	-0.619123301561689	-0.011590556343488	FALSE	FALSE	FALSE	0	0	0	0	0	0	0	1	0	0	0	0	0	0	0	1	0	0	0	0	0	0
25017	Middlesex	1611699	6892503	Massachusetts	2021-06-13	Sunday	5759961	3952	135182	10	3770	0	3952	9	0	573.376609339162	5.58416925244726	0	911.176567641902	12.1884414579925	0.438163228245151	-2.22592397402229	-0.558490622423792	-0.0114565614724649	FALSE	FALSE	FALSE	0	0	0	0	0	0	0	1	0	0	0	0	0	0	0	1	0	0	0	0	0	0
25017	Middlesex	1611699	6892503	Massachusetts	2021-06-14	Monday	5768732	8771	135191	9	3770	0	8771	8	0	1272.54206490733	4.96370600217534	0	908.926251311052	11.6834147891069	0.426505674466152	-2.25031633084996	-0.505026668885618	-0.0116575537789994	FALSE	FALSE	FALSE	0	0	0	0	0	0	0	1	0	0	0	0	0	0	0	1	0	0	0	0	0	0
25017	Middlesex	1611699	6892503	Massachusetts	2021-06-15	Tuesday	5776819	8087	135202	11	3770	0	8087	10	0	1173.30380559863	6.20463250271918	0	906.668180184678	11.2355369327126	0.415116110429198	-2.25807112637335	-0.447877856394317	-0.0113895640369535	FALSE	FALSE	FALSE	0	0	0	0	0	0	0	1	0	0	0	0	0	0	0	1	0	0	0	0	0	0
25017	Middlesex	1611699	6892503	Massachusetts	2021-06-16	Wednesday	5783815	6996	135218	16	3770	0	6996	15	0	1015.01588029777	9.30694875407877	0	904.416610553542	10.8467508144394	0.403860541263268	-2.25156963113636	-0.388786118273181	-0.0112555691659305	FALSE	FALSE	FALSE	0	0	0	0	0	0	0	1	0	0	0	0	0	0	0	1	0	0	0	0	0	0
25017	Middlesex	1611699	6892503	Massachusetts	2021-06-17	Thursday	5790238	6423	135224	6	3770	0	6423	5	0	931.882075350566	3.10231625135959	0	902.132721441265	10.5159174778836	0.393140951581429	-2.28388911227717	-0.330833336555742	-0.0107195896818386	FALSE	FALSE	FALSE	0	0	0	0	0	0	0	1	0	0	0	0	0	0	0	1	0	0	0	0	0	0
25017	Middlesex	1611699	6892503	Massachusetts	2021-06-18	Friday	5796397	6159	135248	24	3771	1	6159	23	1	893.579589301593	14.2706547562541	0.620463250271918	899.79934263392	10.2406250153669	0.383359325996751	-2.33337880734462	-0.275292462516719	-0.00978162558467766	FALSE	FALSE	FALSE	0	0	0	0	0	0	0	1	0	0	0	0	0	0	0	1	0	0	0	0	0	0
25017	Middlesex	1611699	6892503	Massachusetts	2021-06-19	Saturday	5801054	4657	135267	19	3772	1	4657	18	1	675.661657310849	11.1683385048945	0.620463250271918	897.47000572	10.0291141114571	0.374247674767189	-2.32933691392032	-0.211510903909778	-0.00911165122956276	FALSE	FALSE	FALSE	0	0	0	0	0	0	0	1	0	0	0	0	0	0	0	1	0	0	0	0	0	0
25017	Middlesex	1611699	6892503	Massachusetts	2021-06-20	Sunday	5805167	4113	135278	11	3772	0	4113	10	0	596.735322422058	6.20463250271918	0	895.217731107452	9.88513662254294	0.365939992763764	-2.25227461254781	-0.143977488914196	-0.00830768200342491	FALSE	FALSE	FALSE	0	0	0	0	0	0	0	1	0	0	0	0	0	0	0	1	0	0	0	0	0	0
25017	Middlesex	1611699	6892503	Massachusetts	2021-06-21	Monday	5813474	8307	135286	8	3774	2	8307	7	2	1205.22254397278	4.34324275190343	1.24092650054384	893.09724102004	9.80956351528597	0.358235287679942	-2.12049008741155	-0.075573107256961	-0.00770470508382154	FALSE	FALSE	FALSE	0	0	0	0	0	0	0	1	0	0	0	0	0	0	0	1	0	0	0	0	0	0
25017	Middlesex	1611699	6892503	Massachusetts	2021-06-22	Tuesday	5821316	7842	135294	8	3774	0	7842	7	0	1137.75793786379	4.34324275190343	0	891.150019697252	9.80373473839648	0.351267554386747	-1.94722132278866	-0.00582877688949957	-0.00696773329319494	FALSE	FALSE	FALSE	0	0	0	0	0	0	0	1	0	0	0	0	0	0	0	1	0	0	0	0	0	0
25017	Middlesex	1611699	6892503	Massachusetts	2021-06-23	Wednesday	5828250	6934	135312	18	3776	2	6934	17	2	1006.02059948324	10.5478752546226	1.24092650054384	889.453380100516	9.86771728930995	0.344768803142133	-1.69663959673562	0.0639825509134759	-0.00649875124461458	FALSE	TRUE	FALSE	0	0	0	0	0	0	0	1	0	0	0	0	0	0	0	1	0	0	0	0	0	0
25017	Middlesex	1611699	6892503	Massachusetts	2021-06-24	Thursday	5834519	6269	135332	20	3776	0	6269	19	0	909.538958488665	11.7888017551664	0	888.03354753833	9.99970223726759	0.338739033946098	-1.41983256218577	0.131984947957635	-0.00602976919603421	FALSE	FALSE	FALSE	0	0	0	0	0	0	0	1	0	0	0	0	0	0	0	0	1	0	0	0	0	0
25017	Middlesex	1611699	6892503	Massachusetts	2021-06-25	Friday	5840781	6262	135349	17	3777	1	6262	16	1	908.52336226767	9.92741200435069	0.620463250271918	887.001329422284	10.197679659204	0.333178246798645	-1.03221811604658	0.197977421936457	-0.00556078714745373	FALSE	FALSE	FALSE	0	0	0	0	0	0	0	1	0	0	0	0	0	0	0	0	1	0	0	0	0	0
25017	Middlesex	1611699	6892503	Massachusetts	2021-06-26	Saturday	5845811	5030	135362	13	3777	0	5030	12	0	729.778427372465	7.44555900326302	0	886.55977606506	10.4789348934813	0.328086441699771	-0.441553357224166	0.281255234277239	-0.0050918050988733	FALSE	FALSE	FALSE	0	0	0	0	0	0	0	1	0	0	0	0	0	0	0	0	1	0	0	0	0	0
25017	Middlesex	1611699	6892503	Massachusetts	2021-06-27	Sunday	5850163	4352	135342	-20	3777	0	4352	0	0	631.410679110332	0	0	886.740846623967	10.8413240221629	0.323262626342944	0.181070558906981	0.362389128681656	-0.00482381535682735	TRUE	FALSE	FALSE	0	0	0	0	0	0	0	1	0	0	0	0	0	0	0	0	1	0	0	0	0	0
25017	Middlesex	1611699	6892503	Massachusetts	2021-06-28	Monday	5857388	7225	135353	11	3778	1	7225	11	1	1048.24038524176	6.8250957529911	0.620463250271918	887.613770273586	11.2858520067817	0.318706800728163	0.872923649619338	0.444527984618743	-0.00455582561478141	FALSE	FALSE	FALSE	0	0	0	0	0	0	0	0	1	0	0	0	0	0	0	0	1	0	0	0	0	0
25017	Middlesex	1611699	6892503	Massachusetts	2021-06-29	Tuesday	5863460	6072	135369	16	3778	0	6072	16	0	880.957179126364	9.92741200435069	0	889.256611955519	11.818213629356	0.314351967419916	1.64284168193331	0.532361622574307	-0.00435483330824693	FALSE	FALSE	FALSE	0	0	0	0	0	0	0	0	1	0	0	0	0	0	0	0	1	0	0	0	0	0
25017	Middlesex	1611699	6892503	Massachusetts	2021-06-30	Wednesday	5869693	6233	135387	18	3778	0	6233	18	0	904.31589220926	11.1683385048945	0	891.754094769141	12.445242628308	0.310399118724738	2.4974828136219	0.627028998952044	-0.00395284869517804	FALSE	FALSE	FALSE	0	0	0	0	0	0	0	0	1	0	0	0	0	0	0	0	1	0	0	0	0	0
25017	Middlesex	1611699	6892503	Massachusetts	2021-07-01	Thursday	5875812	6119	135401	14	3780	2	6119	14	2	887.776182324476	8.68648550380685	1.24092650054384	895.17215797578	13.1686139395256	0.30691525207814	3.41806320663909	0.723371311217569	-0.0034838666465975	FALSE	FALSE	FALSE	0	0	0	0	0	0	0	0	1	0	0	0	0	0	0	0	1	0	0	0	0	0
25017	Middlesex	1611699	6892503	Massachusetts	2021-07-02	Friday	5881089	5277	135427	26	3781	1	5277	26	1	765.614465456163	16.1320445070699	0.620463250271918	899.541977420066	13.9886625501863	0.303900367480123	4.36981944428567	0.820048610660649	-0.00301488459801713	FALSE	FALSE	FALSE	0	0	0	0	0	0	0	0	1	0	0	0	0	0	0	0	1	0	0	0	0	0
25017	Middlesex	1611699	6892503	Massachusetts	2021-07-03	Saturday	5885260	4171	135427	0	3781	0	4171	0	0	605.150262538877	0	0	905.060477909531	14.9208648678931	0.301555457237221	5.51850048946483	0.932202317706887	-0.00234491024290223	FALSE	FALSE	FALSE	0	0	0	0	0	0	0	0	1	0	0	0	0	0	0	0	1	0	0	0	0	0
25017	Middlesex	1611699	6892503	Massachusetts	2021-07-04	Sunday	5887347	2087	135427	0	3781	0	2087	0	0	302.792759031081	0	0	911.799473550597	15.966627838792	0.299880521349434	6.73899564106625	1.04576297089886	-0.00167493588778728	FALSE	FALSE	FALSE	0	0	0	0	0	0	0	0	1	0	0	0	0	0	0	0	1	0	0	0	0	0
25017	Middlesex	1611699	6892503	Massachusetts	2021-07-05	Monday	5892559	5212	135427	0	3781	0	5212	0	0	756.183929118348	0	0	919.81041232003	17.1323832166919	0.299076552123296	8.01093876943332	1.16575537789994	-0.000803969226137902	FALSE	FALSE	FALSE	0	0	0	0	0	0	0	0	1	0	0	0	0	0	0	0	1	0	0	0	0	0
25017	Middlesex	1611699	6892503	Massachusetts	2021-07-06	Tuesday	5900751	8192	135478	51	3782	1	8192	51	1	1188.53774891357	31.6436257638678	0.620463250271918	929.138021371808	18.4253667246282	0.298674567510227	9.32760905177793	1.29298350793627	-0.000401984613068895	FALSE	FALSE	FALSE	0	0	0	0	0	0	0	0	1	0	0	0	0	0	0	0	1	0	0	0	0	0
25017	Middlesex	1611699	6892503	Massachusetts	2021-07-07	Wednesday	5907469	6718	135505	27	3783	1	6718	27	0	974.682201806804	16.7525077573418	0	939.815936152373	19.8514741369258	0.29880856238125	10.6779147805643	1.4261074122976	0.000133994871023002	FALSE	FALSE	TRUE	0	0	0	0	0	0	0	0	1	0	0	0	0	0	0	0	1	0	0	0	0	0
25017	Middlesex	1611699	6892503	Massachusetts	2021-07-08	Thursday	5913889	6420	135523	18	3784	1	6420	18	0	931.446819827282	11.1683385048945	0	951.903014776433	21.4103034689717	0.299344541865342	12.0870786240606	1.55882933204586	0.000535979484091897	FALSE	FALSE	FALSE	0	0	0	0	0	0	0	0	1	0	0	0	0	0	0	0	1	0	0	0	0	0
25017	Middlesex	1611699	6892503	Massachusetts	2021-07-09	Friday	5919978	6089	135555	32	3782	-2	6089	32	0	883.423627091639	19.8548240087014	0	965.436636925038	23.1007157643621	0.30014851109148	13.5336221486045	1.69041229539043	0.000803969226137902	FALSE	FALSE	FALSE	0	0	0	0	0	0	0	0	1	0	0	0	0	0	0	0	1	0	0	0	0	0
25017	Middlesex	1611699	6892503	Massachusetts	2021-07-10	Saturday	5924490	4512	135555	0	3782	0	4512	0	0	654.6243070188	0	0	980.415267305335	24.9281378153735	0.301153472624152	14.9786303802973	1.82742205101143	0.00100496153267243	FALSE	FALSE	FALSE	0	0	0	0	0	0	0	0	1	0	0	0	0	0	0	0	1	0	0	0	0	0
25017	Middlesex	1611699	6892503	Massachusetts	2021-07-11	Sunday	5928869	4379	135555	0	3782	0	4379	0	0	635.327978819886	0	0	996.822879339911	26.892569622006	0.302158434156824	16.4076120345757	1.96443180663243	0.00100496153267238	FALSE	FALSE	FALSE	0	0	0	0	0	0	0	0	1	0	0	0	0	0	0	0	1	0	0	0	0	0
25017	Middlesex	1611699	6892503	Massachusetts	2021-07-12	Monday	5936724	7855	135609	54	3783	1	7855	54	1	1139.64404513135	33.5050155146836	0.620463250271918	1014.62406729567	28.9978300380835	0.303230393125008	17.8011879557571	2.10526041607758	0.00107195896818379	FALSE	FALSE	FALSE	0	0	0	0	0	0	0	0	1	0	0	0	0	0	0	0	1	0	0	0	0	0
25017	Middlesex	1611699	6892503	Massachusetts	2021-07-13	Tuesday	5944253	7529	135662	53	3783	0	7529	53	0	1092.34627826785	32.8845522644117	0	1033.8443828322	31.2434500815577	0.304302352093192	19.2203155365315	2.24562004347415	0.00107195896818385	FALSE	FALSE	FALSE	0	0	0	0	0	0	0	0	1	0	0	0	0	0	0	0	1	0	0	0	0	0
25017	Middlesex	1611699	6892503	Massachusetts	2021-07-14	Wednesday	5951802	7549	135707	45	3784	1	7549	45	1	1095.24798175641	27.9208462622363	0.620463250271918	1054.42855540687	33.6270848421855	0.305441308496887	20.5841725746668	2.38363476062782	0.00113895640369532	FALSE	FALSE	FALSE	0	0	0	0	0	0	0	0	1	0	0	0	0	0	0	0	1	0	0	0	0	0
25017	Middlesex	1611699	6892503	Massachusetts	2021-07-15	Thursday	5959215	7413	135745	38	3786	2	7413	38	2	1075.51639803421	23.5776035103329	1.24092650054384	1076.35556090736	36.1473943712568	0.306647262336094	21.9270055004945	2.52030952907127	0.00120595383920691	FALSE	FALSE	FALSE	0	0	0	0	0	0	0	0	1	0	0	0	0	0	0	0	1	0	0	0	0	0
25017	Middlesex	1611699	6892503	Massachusetts	2021-07-16	Friday	5966742	7527	135791	46	3786	0	7527	46	0	1092.056107919	28.5413095125082	0	1099.51467025336	38.8037756918519	0.307920213610813	23.1591093460008	2.65638132059511	0.00127295127471827	FALSE	FALSE	FALSE	0	0	0	0	0	0	0	0	1	0	0	0	0	0	0	0	1	0	0	0	0	0
25017	Middlesex	1611699	6892503	Massachusetts	2021-07-17	Saturday	5971738	4996	135791	0	3786	0	4996	0	0	724.845531441916	0	0	1123.78188504776	41.5812883758518	0.309260162321042	24.2672147944015	2.77751268399988	0.00133994871022985	FALSE	FALSE	FALSE	0	0	0	0	0	0	0	0	1	0	0	0	0	0	0	0	1	0	0	0	0	0
25017	Middlesex	1611699	6892503	Massachusetts	2021-07-18	Sunday	5976597	4859	135791	0	3786	0	4859	0	0	704.96886254529	0	0	1149.22109227267	44.4804684027405	0.310667108466784	25.4392072249111	2.89918002688875	0.00140694614574127	FALSE	FALSE	FALSE	0	0	0	0	0	0	0	0	1	0	0	0	0	0	0	0	1	0	0	0	0	0
25017	Middlesex	1611699	6892503	Massachusetts	2021-07-19	Monday	5986412	9815	135938	147	3787	1	9815	147	1	1424.01098701009	91.2080977899719	0.620463250271918	1175.84037571494	47.4995068417593	0.311940059741502	26.6192834422698	3.01903843901881	0.00127295127471827	FALSE	FALSE	FALSE	0	0	0	0	0	0	0	0	1	0	0	0	0	0	0	0	1	0	0	0	0	0
25017	Middlesex	1611699	6892503	Massachusetts	2021-07-20	Tuesday	5995364	8952	136020	82	3788	1	8952	82	1	1298.80248147879	50.8779865222973	0.620463250271918	1203.6086065287	50.6267461391292	0.313079016145197	27.7682308137598	3.12723929736987	0.00113895640369538	FALSE	FALSE	FALSE	0	0	0	0	0	0	0	0	1	0	0	0	0	0	0	0	1	0	0	0	0	0
25017	Middlesex	1611699	6892503	Massachusetts	2021-07-21	Wednesday	6004951	9587	136114	94	3788	0	9587	94	0	1390.93156724052	58.3235455255603	0	1232.48896901803	53.8484518205703	0.313949982806847	28.880362489331	3.22170568144106	0.000870966661649375	FALSE	FALSE	FALSE	0	0	0	0	0	0	0	0	1	0	0	0	0	0	0	0	1	0	0	0	0	0
25017	Middlesex	1611699	6892503	Massachusetts	2021-07-22	Thursday	6014629	9678	136210	96	3790	2	9678	96	2	1404.13431811346	59.5644720261041	1.24092650054384	1262.4393209608	57.1634179322433	0.314485962290939	29.9503519427649	3.31496611167307	0.000535979484091953	FALSE	FALSE	FALSE	0	0	0	0	0	0	0	0	1	0	0	0	0	0	0	0	1	0	0	0	0	0
25017	Middlesex	1611699	6892503	Massachusetts	2021-07-23	Friday	6023877	9248	136324	114	3791	1	9248	114	1	1341.74769310946	70.7328105309986	0.620463250271918	1293.3903391849	60.5709744997933	0.314686954597473	30.9510182240963	3.40755656754995	0.000200992306534531	FALSE	FALSE	FALSE	0	0	0	0	0	0	0	0	1	0	0	0	0	0	0	0	1	0	0	0	0	0
25017	Middlesex	1611699	6892503	Massachusetts	2021-07-24	Saturday	6029851	5974	136324	0	3791	0	5974	0	0	866.738832032427	0	0	1325.22302282811	64.0514242771797	0.314686954597473	31.8326836432148	3.48044977738645	0	FALSE	FALSE	TRUE	0	0	0	0	0	0	0	0	1	0	0	0	0	0	0	0	1	0	0	0	0	0
25017	Middlesex	1611699	6892503	Massachusetts	2021-07-25	Sunday	6035686	5835	136324	0	3791	0	5835	0	0	846.571992786946	0	0	1357.86328617725	67.5905638080742	0.314351967419916	32.6402633491414	3.5391395308945	-0.000334987177557478	FALSE	FALSE	FALSE	0	0	0	0	0	0	0	0	1	0	0	0	0	0	0	0	1	0	0	0	0	0
25017	Middlesex	1611699	6892503	Massachusetts	2021-07-26	Monday	6047281	11595	136594	270	3791	0	11595	270	0	1682.2625974918	167.525077573418	0	1391.31465413938	71.178075487408	0.313815987935824	33.4513679621239	3.5875116793338	-0.000535979484091953	FALSE	FALSE	FALSE	0	0	0	0	0	0	0	0	1	0	0	0	0	0	0	0	1	0	0	0	0	0
25017	Middlesex	1611699	6892503	Massachusetts	2021-07-27	Tuesday	6057779	10498	136723	129	3792	1	10498	129	1	1523.10416114436	80.0397592850774	0.620463250271918	1425.54045201485	74.7969419665612	0.313347005887243	34.2257978754694	3.61886647915318	-0.000468982048580424	FALSE	FALSE	FALSE	0	0	0	0	0	0	0	0	1	0	0	0	0	0	0	0	1	0	0	0	0	0
25017	Middlesex	1611699	6892503	Massachusetts	2021-07-28	Wednesday	6068327	10548	136846	123	3793	1	10548	123	1	1530.35841986576	76.3169797834459	0.620463250271918	1460.54279474789	78.4341657430445	0.312878023838663	35.0023427330491	3.63722377648332	-0.000468982048580424	FALSE	FALSE	FALSE	0	0	0	0	0	0	0	0	1	0	0	0	0	0	0	0	1	0	0	0	0	0
25017	Middlesex	1611699	6892503	Massachusetts	2021-07-29	Thursday	6079260	10933	136999	153	3793	0	10933	153	0	1586.21621202051	94.9308772916035	0	1496.33882121994	82.0889428476319	0.312409041790082	35.7960264720477	3.65477710458737	-0.000468982048580424	FALSE	FALSE	FALSE	0	0	0	0	0	0	0	0	1	0	0	0	0	0	0	0	1	0	0	0	0	0
25017	Middlesex	1611699	6892503	Massachusetts	2021-07-30	Friday	6089680	10420	137187	188	3794	1	10420	188	1	1511.78751753898	116.647091051121	0.620463250271918	1532.96843337886	85.7612732803233	0.311940059741502	36.6296121589214	3.67233043269135	-0.000468982048580424	FALSE	FALSE	FALSE	0	0	0	0	0	0	0	0	1	0	0	0	0	0	0	0	1	0	0	0	0	0
25017	Middlesex	1611699	6892503	Massachusetts	2021-07-31	Saturday	6097149	7469	137187	0	3794	0	7469	0	0	1083.64116780218	0	0	1570.45315665708	89.4293158771419	0.311672069999456	37.4847232782174	3.66804259681861	-0.000267989742045949	FALSE	FALSE	FALSE	0	0	0	0	0	0	0	0	1	0	0	0	0	0	0	0	1	0	0	0	0	0
25017	Middlesex	1611699	6892503	Massachusetts	2021-08-01	Sunday	6104027	6878	137187	0	3794	0	6878	0	0	997.895829715272	0	0	1608.79861523963	93.0832220150676	0.311806064870479	38.3454585825491	3.6539061379257	0.000133994871022947	FALSE	FALSE	TRUE	0	0	0	0	0	0	0	0	1	0	0	0	0	0	0	0	1	0	0	0	0	0
25017	Middlesex	1611699	6892503	Massachusetts	2021-08-02	Monday	6118768	14741	137559	372	3794	0	14741	372	0	2138.70055624205	230.812329101153	0	1648.06012666791	96.7009495378171	0.312208049483548	39.2615114282817	3.6177275227495	0.000401984613069006	FALSE	FALSE	FALSE	0	0	0	0	0	0	0	0	1	0	0	0	0	0	0	0	1	0	0	0	0	0
25017	Middlesex	1611699	6892503	Massachusetts	2021-08-03	Tuesday	6132601	13833	137762	203	3796	2	13833	203	2	2006.96321786149	125.954039805199	1.24092650054384	1688.1278391718	100.269567940337	0.313012018709686	40.0677125038924	3.56861840251955	0.000803969226137846	FALSE	FALSE	FALSE	0	0	0	0	0	0	0	0	1	0	0	0	0	0	0	0	1	0	0	0	0	0
25017	Middlesex	1611699	6892503	Massachusetts	2021-08-04	Wednesday	6145605	13004	137955	193	3796	0	13004	193	0	1886.68760826074	119.74940730248	0	1728.99438961212	103.780903535494	0.314284969984404	40.8665504403198	3.51133559515723	0.00127295127471833	FALSE	FALSE	FALSE	0	0	0	0	0	0	0	0	1	0	0	0	0	0	0	0	1	0	0	0	0	0
25017	Middlesex	1611699	6892503	Massachusetts	2021-08-05	Thursday	6158755	13150	138172	217	3797	1	13150	217	1	1907.87004372722	134.640525309006	0.620463250271918	1770.68160108011	107.234956323289	0.316026903307703	41.6872114679877	3.45405278779492	0.00174193332329875	FALSE	FALSE	FALSE	0	0	0	0	0	0	0	0	1	0	0	0	0	0	0	0	1	0	0	0	0	0
25017	Middlesex	1611699	6892503	Massachusetts	2021-08-06	Friday	6171491	12736	138377	205	3797	0	12736	205	0	1847.80478151406	127.194966305743	0	1813.2816694781	110.631726303721	0.318237818679582	42.6000683979892	3.39676998043264	0.00221091537187923	FALSE	FALSE	FALSE	0	0	0	0	0	0	0	0	1	0	0	0	0	0	0	0	1	0	0	0	0	0
25017	Middlesex	1611699	6892503	Massachusetts	2021-08-07	Saturday	6179496	8005	138377	0	3797	0	8005	0	0	1161.40682129554	0	0	1856.61811445948	113.905890977168	0.320917716100042	43.3364449813823	3.27416467344655	0.00267989742045965	FALSE	FALSE	FALSE	0	0	0	0	0	0	0	0	1	0	0	0	0	0	0	0	1	0	0	0	0	0
25017	Middlesex	1611699	6892503	Massachusetts	2021-08-08	Sunday	6187319	7823	138377	0	3797	0	7823	0	0	1135.00131954966	0	0	1901.5047195666	117.093628958805	0.324401582746639	44.8866051071218	3.18773798163673	0.00348386664659756	FALSE	FALSE	FALSE	0	0	0	0	0	0	0	0	1	0	0	0	0	0	0	0	1	0	0	0	0	0
25017	Middlesex	1611699	6892503	Massachusetts	2021-08-09	Monday	6203737	16418	138880	503	3797	0	16418	503	0	2382.00839375768	312.093014886775	0	1948.47658135683	120.179798828206	0.329225398103467	46.9718617902261	3.08616986940132	0.00482381535682724	FALSE	FALSE	FALSE	0	0	0	0	0	0	0	0	1	0	0	0	0	0	0	0	1	0	0	0	0	0
25017	Middlesex	1611699	6892503	Massachusetts	2021-08-10	Tuesday	6219253	15516	139103	223	3798	1	15516	223	1	2251.14156642369	138.363304810638	0.620463250271918	1997.9919534137	123.170899336617	0.335456159606035	49.5153720568733	2.99110050841053	0.00623076150256868	FALSE	FALSE	FALSE	0	0	0	0	0	0	0	0	1	0	0	0	0	0	0	0	1	0	0	0	0	0
25017	Middlesex	1611699	6892503	Massachusetts	2021-08-11	Wednesday	6234036	14783	139401	298	3799	1	14783	298	1	2144.79413356802	184.898048581032	0.620463250271918	2050.30979890894	126.065657532762	0.343093867254345	52.3178454952401	2.89475819614498	0.00763770764830995	FALSE	FALSE	FALSE	0	0	0	0	0	0	0	0	1	0	0	0	0	0	0	0	1	0	0	0	0	0
25017	Middlesex	1611699	6892503	Massachusetts	2021-08-12	Thursday	6252537	18501	139654	253	3800	1	18501	253	1	2684.22081209105	156.977202318795	0.620463250271918	2105.47089710063	128.864073416641	0.352138521048397	55.161098191682	2.79841588387949	0.00904465379405128	FALSE	FALSE	FALSE	0	0	0	0	0	0	0	0	1	0	0	0	0	0	0	0	1	0	0	0	0	0
25017	Middlesex	1611699	6892503	Massachusetts	2021-08-13	Friday	6267164	14627	139897	243	3801	1	14627	243	1	2122.16084635727	150.772569816076	0.620463250271918	2163.65077269389	131.566146988255	0.362590120988189	58.1798755932628	2.70207357161394	0.0104515999397926	FALSE	FALSE	FALSE	0	0	0	0	0	0	0	0	1	0	0	0	0	0	0	0	1	0	0	0	0	0
25017	Middlesex	1611699	6892503	Massachusetts	2021-08-14	Saturday	6275497	8333	139897	0	3801	0	8333	0	0	1208.9947585079	0	0	2225.11865025655	134.160555681002	0.374448667073723	61.4678775626603	2.59440869274698	0.0118585460855339	FALSE	FALSE	FALSE	0	0	0	0	0	0	0	0	1	0	0	0	0	0	0	0	1	0	0	0	0	0
25017	Middlesex	1611699	6892503	Massachusetts	2021-08-15	Sunday	6283625	8128	139897	0	3801	0	8128	0	0	1179.25229775018	0	0	2290.02788674492	136.650381376915	0.387379172127441	64.9092364883754	2.48982569591357	0.0129305050537178	FALSE	FALSE	FALSE	0	0	0	0	0	0	0	0	1	0	0	0	0	0	0	0	1	0	0	0	0	0
25017	Middlesex	1611699	6892503	Massachusetts	2021-08-16	Monday	6303630	20005	140492	595	3801	0	20005	595	0	2902.42891443065	369.175633911791	0	2358.38252405244	139.04078287853	0.401314638713831	68.3546373075174	2.39040150161446	0.0139354665863901	FALSE	FALSE	FALSE	0	0	0	0	0	0	0	0	1	0	0	0	0	0	0	0	1	0	0	0	0	0
25017	Middlesex	1611699	6892503	Massachusetts	2021-08-17	Tuesday	6322713	19083	140744	252	3801	0	19083	252	0	2768.6603836081	156.356739068523	0	2430.20991545785	141.332564155072	0.416389061703916	71.8273914054121	2.29178127654157	0.0150744229900854	FALSE	FALSE	FALSE	0	0	0	0	0	0	0	0	1	0	0	0	0	0	0	0	1	0	0	0	0	0
25017	Middlesex	1611699	6892503	Massachusetts	2021-08-18	Wednesday	6341715	19002	141020	276	3801	0	19002	276	0	2756.90848447944	171.247857075049	0	2505.39776525548	143.52632818346	0.43273643596872	75.187849797629	2.19376402838827	0.0163473742648038	FALSE	FALSE	FALSE	0	0	0	0	0	0	0	0	1	0	0	0	0	0	0	0	1	0	0	0	0	0
25017	Middlesex	1611699	6892503	Massachusetts	2021-08-19	Thursday	6359690	17975	141256	236	3801	0	17975	236	0	2607.90601034196	146.429327064173	0	2583.78079447003	145.622074963695	0.450356761508242	78.3830292145485	2.09574678023492	0.0176203255395221	FALSE	FALSE	FALSE	0	0	0	0	0	0	0	0	1	0	0	0	0	0	0	0	1	0	0	0	0	0
25017	Middlesex	1611699	6892503	Massachusetts	2021-08-20	Friday	6376492	16802	141542	286	3803	2	16802	286	2	2437.721100738	177.452489577769	1.24092650054384	2665.1353046666	147.619804495776	0.469250038322483	81.3545101965642	1.99772953208165	0.0188932768142405	FALSE	FALSE	FALSE	0	0	0	0	0	0	0	0	1	0	0	0	0	0	0	0	1	0	0	0	0	0
25017	Middlesex	1611699	6892503	Massachusetts	2021-08-21	Saturday	6387330	10838	141542	0	3803	0	10838	0	0	1572.43312044986	0	0	2749.32070688553	149.51107510283	0.489282271540419	84.1854022189295	1.89127060705388	0.0200322332179358	FALSE	FALSE	FALSE	0	0	0	0	0	0	0	0	1	0	0	0	0	0	0	0	1	0	0	0	0	0
25017	Middlesex	1611699	6892503	Massachusetts	2021-08-22	Sunday	6394515	7185	141542	0	3803	0	7185	0	0	1042.43697826464	0	0	2836.23161423897	151.290259000273	0.510185471420004	86.9109073534455	1.77918389744315	0.0209031998795852	FALSE	FALSE	FALSE	0	0	0	0	0	0	0	0	1	0	0	0	0	0	0	0	1	0	0	0	0	0
25017	Middlesex	1611699	6892503	Massachusetts	2021-08-23	Monday	6415884	21369	142209	667	3804	1	21369	667	1	3100.32509235034	413.848987931369	0.620463250271918	2925.73531789283	152.9735695675	0.532093632832261	89.5037036538629	1.68331056722621	0.0219081614122575	FALSE	FALSE	FALSE	0	0	0	0	0	0	0	0	1	0	0	0	0	0	0	0	1	0	0	0	0	0
25017	Middlesex	1611699	6892503	Massachusetts	2021-08-24	Tuesday	6437909	22025	142454	245	3808	4	22025	245	4	3195.50096677506	152.01349631662	2.48185300108767	3017.82542601565	154.568175530109	0.555140750648214	92.0901081228194	1.59460596260899	0.0230471178159529	FALSE	FALSE	FALSE	0	0	0	0	0	0	0	0	1	0	0	0	0	0	0	0	1	0	0	0	0	0
25017	Middlesex	1611699	6892503	Massachusetts	2021-08-25	Wednesday	6461433	23524	142761	307	3809	1	23524	307	1	3412.98364324252	190.482217833479	0.620463250271918	3112.48547337491	156.07990566499	0.57919282999684	94.6600473592607	1.51173013488128	0.0240520793486253	FALSE	FALSE	FALSE	0	0	0	0	0	0	0	0	1	0	0	0	0	0	0	0	1	0	0	0	0	0
25017	Middlesex	1611699	6892503	Massachusetts	2021-08-26	Thursday	6482572	21139	143063	302	3810	1	21139	302	1	3066.95550223192	187.379901582119	0.620463250271918	3209.65644519337	157.508759972143	0.604249870878137	97.1709718184561	1.42885430715356	0.0250570408812977	FALSE	FALSE	FALSE	0	0	0	0	0	0	0	0	1	0	0	0	0	0	0	0	1	0	0	0	0	0
25017	Middlesex	1611699	6892503	Massachusetts	2021-08-27	Friday	6504596	22024	143362	299	3810	0	22024	299	0	3195.35588160063	185.518511831303	0	3309.14301462135	158.854738451569	0.630311873292107	99.4865694279843	1.34597847942584	0.0260620024139701	FALSE	FALSE	FALSE	0	0	0	0	0	0	0	0	1	0	0	0	0	0	0	0	1	0	0	0	0	0
25017	Middlesex	1611699	6892503	Massachusetts	2021-08-28	Saturday	6519747	15151	143362	0	3810	0	15151	0	0	2198.1854777575	0	0	3411.36002405373	160.264699481909	0.657646826980796	102.217009432378	1.4099610303393	0.0273349536886883	FALSE	FALSE	FALSE	0	0	0	0	0	0	0	0	1	0	0	0	0	0	0	0	1	0	0	0	0	0
25017	Middlesex	1611699	6892503	Massachusetts	2021-08-29	Sunday	6535538	15791	143362	0	3810	0	15791	0	0	2291.03998939137	0	0	3513.50042550609	161.601231322927	0.68571875246011	102.140401452361	1.33653184101877	0.0280719254793146	FALSE	FALSE	FALSE	0	0	0	0	0	0	0	0	1	0	0	0	0	0	0	0	1	0	0	0	0	0
25017	Middlesex	1611699	6892503	Massachusetts	2021-08-30	Monday	6563946	28408	144115	753	3811	1	28408	753	1	4121.57963514851	467.208827454754	0.620463250271918	3613.65299870638	162.877465471986	0.713656683068402	100.152573200286	1.27623414905838	0.0279379306082919	FALSE	FALSE	FALSE	0	0	0	0	0	0	0	0	1	0	0	0	0	0	0	0	1	0	0	0	0	0
25017	Middlesex	1611699	6892503	Massachusetts	2021-08-31	Tuesday	6590069	26123	144407	292	3814	3	26123	292	3	3790.0600115807	181.1752690794	1.86138975081575	3710.2570714727	164.073369695866	0.741594613676694	96.604072766318	1.19590422388012	0.0279379306082916	FALSE	FALSE	FALSE	0	0	0	0	0	0	0	0	1	0	0	0	0	0	0	0	1	0	0	0	0	0
25017	Middlesex	1611699	6892503	Massachusetts	2021-09-01	Wednesday	6615421	25352	144708	301	3815	1	25352	301	1	3678.19934209677	186.759438331847	0.620463250271918	3802.35932094204	165.188341017648	0.769398549413963	92.1022494693457	1.11497132178221	0.0278039357372689	FALSE	FALSE	FALSE	0	0	0	0	0	0	0	0	1	0	0	0	0	0	0	0	1	0	0	0	0	0
25017	Middlesex	1611699	6892503	Massachusetts	2021-09-02	Thursday	6640997	25576	145000	292	3816	1	25576	292	1	3710.69842116862	181.1752690794	0.620463250271918	3889.76064469764	166.222379437332	0.797068490280208	87.4013237555932	1.03403841968435	0.0276699408662456	FALSE	FALSE	FALSE	0	0	0	0	0	0	0	0	1	0	0	0	0	0	0	0	1	0	0	0	0	0
25017	Middlesex	1611699	6892503	Massachusetts	2021-09-03	Friday	6661941	20944	145291	291	3818	2	20944	291	2	3038.66389321847	180.554805829128	1.24092650054384	3972.117889121	167.175484954919	0.824604436275431	82.3572444233673	0.953105517586494	0.0275359459952227	FALSE	FALSE	FALSE	0	0	0	0	0	0	0	0	1	0	0	0	0	0	0	0	1	0	0	0	0	0
25017	Middlesex	1611699	6892503	Massachusetts	2021-09-04	Saturday	6674582	12641	145291	0	3818	0	12641	0	0	1834.02168994341	0	0	4048.59247099038	168.040019862759	0.85153740535105	76.4745818693768	0.864534907840266	0.0269329690756195	FALSE	FALSE	FALSE	0	0	0	0	0	0	0	0	1	0	0	0	0	0	0	0	1	0	0	0	0	0
25017	Middlesex	1611699	6892503	Massachusetts	2021-09-05	Sunday	6689433	14851	145291	0	3818	0	14851	0	0	2154.65992542912	0	0	4118.50279861115	168.821745940307	0.878537371862181	69.9103276207711	0.781726077548086	0.0269999665111308	FALSE	FALSE	FALSE	0	0	0	0	0	0	0	0	1	0	0	0	0	0	0	0	1	0	0	0	0	0
25017	Middlesex	1611699	6892503	Massachusetts	2021-09-06	Monday	6708610	19177	145291	0	3818	0	19177	0	0	2782.29839000433	0	0	4181.36762033951	169.492457267213	0.905336346066778	62.8648217283617	0.670711326905547	0.0267989742045964	FALSE	FALSE	FALSE	0	0	0	0	0	0	0	0	1	0	0	0	0	0	0	0	1	0	0	0	0	0
25017	Middlesex	1611699	6892503	Massachusetts	2021-09-07	Tuesday	6794502	85892	146251	960	3821	3	85892	960	3	12461.6558019634	595.644720261041	1.86138975081575	4236.83905134841	170.054900738332	0.931599340787282	55.4714310088984	0.562443471118996	0.0262629947205043	FALSE	FALSE	FALSE	0	0	0	0	0	0	0	0	1	0	0	0	0	0	0	0	1	0	0	0	0	0
25017	Middlesex	1611699	6892503	Massachusetts	2021-09-08	Wednesday	6860738	66236	146511	260	3826	5	66236	260	5	9609.86161340807	161.320445070699	3.10231625135959	4284.77437206771	170.505927474195	0.957192361152672	47.9353207192989	0.451026735863366	0.0255930203653897	FALSE	FALSE	FALSE	0	0	0	0	0	0	0	0	1	0	0	0	0	0	0	0	1	0	0	0	0	0
25017	Middlesex	1611699	6892503	Massachusetts	2021-09-09	Thursday	6917535	56797	146875	364	3827	1	56797	364	1	8240.40265198289	225.848623098978	0.620463250271918	4325.21975094672	170.845537474803	0.982115407162946	40.4453788790079	0.339610000607763	0.0249230460102746	FALSE	FALSE	FALSE	0	0	0	0	0	0	0	0	1	0	0	0	0	0	0	0	1	0	0	0	0	0
25017	Middlesex	1611699	6892503	Massachusetts	2021-09-10	Friday	6959300	41765	147182	307	3830	3	41765	307	3	6059.48230998231	190.482217833479	1.86138975081575	4358.30321260971	171.073730740155	1.00636847881811	33.08346166299	0.228193265352104	0.0242530716551598	FALSE	FALSE	FALSE	0	0	0	0	0	0	0	0	1	0	0	0	0	0	0	0	1	0	0	0	0	0
25017	Middlesex	1611699	6892503	Massachusetts	2021-09-11	Saturday	6976522	17222	147182	0	3830	0	17222	0	0	2498.65687399773	0	0	4383.67486694917	171.153189698672	1.02975058381162	25.3716543394639	0.0794589585166534	0.0233821049935103	FALSE	FALSE	FALSE	0	0	0	0	0	0	0	0	1	0	0	0	0	0	0	0	1	0	0	0	0	0
25017	Middlesex	1611699	6892503	Massachusetts	2021-09-12	Sunday	6993026	16504	147182	0	3830	0	16504	0	0	2394.48571875848	0	0	4401.20161347467	171.13784728594	1.05259670932103	17.5267465254974	-0.0153424127321387	0.0228461255094183	FALSE	TRUE	FALSE	0	0	0	0	0	0	0	0	1	0	0	0	0	0	0	0	1	0	0	0	0	0
25017	Middlesex	1611699	6892503	Massachusetts	2021-09-13	Monday	7037950	44924	147952	770	3834	4	44924	770	4	6517.80637600013	477.756702709377	2.48185300108767	4410.72791762064	171.01544297126	1.07483985791085	9.52630414596661	-0.122404314679471	0.0222431485898149	FALSE	FALSE	FALSE	0	0	0	0	0	0	0	0	1	0	0	0	0	0	0	0	0	1	0	0	0	0
25017	Middlesex	1611699	6892503	Massachusetts	2021-09-14	Tuesday	7079844	41894	148177	225	3835	1	41894	225	1	6078.19829748351	139.604231311182	0.620463250271918	4412.13206826299	170.782827875164	1.09594405009697	1.40415064235003	-0.232615096095913	0.0211041921861197	FALSE	FALSE	FALSE	0	0	0	0	0	0	0	0	1	0	0	0	0	0	0	0	0	1	0	0	0	0
25017	Middlesex	1611699	6892503	Massachusetts	2021-09-15	Wednesday	7119211	39367	148641	464	3838	3	39367	464	3	5711.56806170414	287.89494812617	1.86138975081575	4405.23879135664	170.434307215633	1.11584228844388	-6.89327690634764	-0.348520659530806	0.0198982383469126	TRUE	FALSE	FALSE	0	0	0	0	0	0	0	0	1	0	0	0	0	0	0	0	0	1	0	0	0	0
25017	Middlesex	1611699	6892503	Massachusetts	2021-09-16	Thursday	7152337	33126	148946	305	3842	4	33126	305	4	4806.09148809946	189.241291332935	2.48185300108767	4389.9949626357	169.969880992668	1.13453457295159	-15.2438287209425	-0.464426222965642	0.0186922845077062	FALSE	FALSE	FALSE	0	0	0	0	0	0	0	0	0	1	0	0	0	0	0	0	0	1	0	0	0	0
25017	Middlesex	1611699	6892503	Massachusetts	2021-09-17	Friday	7180560	28223	149283	337	3844	2	28223	337	2	4094.73887787934	209.096115341636	1.24092650054384	4366.51168717056	169.389549206267	1.15202090362009	-23.4832754651316	-0.580331786400535	0.0174863306684989	FALSE	FALSE	FALSE	0	0	0	0	0	0	0	0	0	1	0	0	0	0	0	0	0	1	0	0	0	0
25017	Middlesex	1611699	6892503	Massachusetts	2021-09-18	Saturday	7196444	15884	149283	0	3844	0	15884	0	0	2304.53291061317	0	0	4334.12637643222	168.554493170052	1.16756430865875	-32.3853107383393	-0.835056036215235	0.015543405038666	FALSE	FALSE	FALSE	0	0	0	0	0	0	0	0	0	1	0	0	0	0	0	0	0	1	0	0	0	0
25017	Middlesex	1611699	6892503	Massachusetts	2021-09-19	Sunday	7210928	14484	149283	0	3844	0	14484	0	0	2101.41366641407	0	0	4295.48011011464	167.623898790797	1.18163377011617	-38.646266317588	-0.930594379254586	0.0140694614574131	FALSE	FALSE	FALSE	0	0	0	0	0	0	0	0	0	1	0	0	0	0	0	0	0	1	0	0	0	0
25017	Middlesex	1611699	6892503	Massachusetts	2021-09-20	Monday	7247739	36811	150054	771	3846	2	36811	771	2	5340.73035586637	478.377165959649	1.24092650054384	4252.33338346414	166.597297086455	1.19476526747642	-43.1467266504987	-1.0266017043426	0.0131314973602521	FALSE	FALSE	FALSE	0	0	0	0	0	0	0	0	0	1	0	0	0	0	0	0	0	1	0	0	0	0
25017	Middlesex	1611699	6892503	Massachusetts	2021-09-21	Tuesday	7281785	34046	150259	205	3849	3	34046	205	3	4939.56984857315	127.194966305743	1.86138975081575	4206.11773173434	165.502224003019	1.20642282125542	-46.2156517297972	-1.0950730834353	0.0116575537789991	FALSE	FALSE	FALSE	0	0	0	0	0	0	0	0	0	1	0	0	0	0	0	0	0	1	0	0	0	0
25017	Middlesex	1611699	6892503	Massachusetts	2021-09-22	Wednesday	7314608	32823	150604	345	3851	2	32823	345	2	4762.1306802478	214.059821343812	1.24092650054384	4157.69268392805	164.35094007119	1.2168074237597	-48.4250478062886	-1.15128393182948	0.0103846025042813	FALSE	FALSE	FALSE	0	0	0	0	0	0	0	0	0	1	0	0	0	0	0	0	0	1	0	0	0	0
25017	Middlesex	1611699	6892503	Massachusetts	2021-09-23	Thursday	7345103	30495	150924	320	3855	4	30495	320	4	4424.37239417959	198.548240087014	2.48185300108767	4107.22801523535	163.143445290966	1.22591907498926	-50.4646686927072	-1.20749478022361	0.00911165122956259	FALSE	FALSE	FALSE	0	0	0	0	0	0	0	0	0	1	0	0	0	0	0	0	0	1	0	0	0	0
25017	Middlesex	1611699	6892503	Massachusetts	2021-09-24	Friday	7372251	27148	151269	345	3857	2	27148	345	2	3938.77231536932	214.059821343812	1.24092650054384	4054.93564306843	161.879739662349	1.23375777494411	-52.2923721669149	-1.26370562861774	0.00783869995484432	FALSE	FALSE	FALSE	0	0	0	0	0	0	0	0	0	1	0	0	0	0	0	0	0	1	0	0	0	0
25017	Middlesex	1611699	6892503	Massachusetts	2021-09-25	Saturday	7387382	15131	151269	0	3857	0	15131	0	0	2195.28377426894	0	0	4001.47976958045	160.59888269024	1.24079250567281	-53.4558734879829	-1.28085697210869	0.00703473072870664	FALSE	FALSE	FALSE	0	0	0	0	0	0	0	0	0	1	0	0	0	0	0	0	0	1	0	0	0	0
25017	Middlesex	1611699	6892503	Massachusetts	2021-09-26	Sunday	7400918	13536	151269	0	3857	0	13536	0	0	1963.8729210564	0	0	3947.41560679836	159.300070405414	1.24648728769129	-54.0641627820855	-1.29881228482574	0.00569478201847673	FALSE	FALSE	FALSE	0	0	0	0	0	0	0	0	0	1	0	0	0	0	0	0	0	1	0	0	0	0
25017	Middlesex	1611699	6892503	Massachusetts	2021-09-27	Monday	7436509	35591	151946	677	3861	4	35591	677	4	5163.7264430643	420.053620434088	2.48185300108767	3893.12293604152	158.025913176857	1.25117710817709	-54.2926707568413	-1.27415722855756	0.00468982048580457	FALSE	FALSE	FALSE	0	0	0	0	0	0	0	0	0	1	0	0	0	0	0	0	0	1	0	0	0	0
25017	Middlesex	1611699	6892503	Massachusetts	2021-09-28	Tuesday	7468256	31747	152148	202	3863	2	31747	202	2	4606.01903256335	125.333576554927	1.24092650054384	3838.88577082112	156.784919678877	1.25479496969471	-54.2371652203979	-1.24099349797933	0.00361786151762056	FALSE	FALSE	FALSE	0	0	0	0	0	0	0	0	0	1	0	0	0	0	0	0	0	1	0	0	0	0
25017	Middlesex	1611699	6892503	Massachusetts	2021-09-29	Wednesday	7498510	30254	152419	271	3866	3	30254	271	3	4389.40686714246	168.14554082369	1.86138975081575	3784.92475465262	155.58868046782	1.2570728825021	-53.9610161684991	-1.1962392110577	0.00227791280739087	FALSE	FALSE	FALSE	0	0	0	0	0	0	0	0	0	1	0	0	0	0	0	0	0	1	0	0	0	0
25017	Middlesex	1611699	6892503	Massachusetts	2021-09-30	Thursday	7526289	27779	152657	238	3871	5	27779	238	5	4030.32106043334	147.670253564716	3.10231625135959	3731.30158124263	154.437195543684	1.25801084659927	-53.6231734099911	-1.15148492413596	0.000937964097160737	FALSE	FALSE	FALSE	0	0	0	0	0	0	0	0	0	1	0	0	0	0	0	0	0	1	0	0	0	0
25017	Middlesex	1611699	6892503	Massachusetts	2021-10-01	Friday	7550746	24457	152899	242	3873	2	24457	242	2	3548.34811098377	150.152106565804	1.24092650054384	3678.0394523127	153.330464906469	1.2576088619862	-53.2621289299277	-1.10673063721433	-0.000401984613068507	FALSE	FALSE	TRUE	0	0	0	0	0	0	0	0	0	1	0	0	0	0	0	0	0	1	0	0	0	0
25017	Middlesex	1611699	6892503	Massachusetts	2021-10-02	Saturday	7564658	13912	152899	0	3873	0	13912	0	0	2018.4249466413	0	0	3625.89522023967	152.418696806593	1.25626891327597	-52.144232073038	-0.9117680998759	-0.00133994871022991	FALSE	FALSE	FALSE	0	0	0	0	0	0	0	0	0	1	0	0	0	0	0	0	0	1	0	0	0	0
25017	Middlesex	1611699	6892503	Massachusetts	2021-10-03	Sunday	7577589	12931	152899	0	3873	0	12931	0	0	1876.0963905275	0	0	3574.98154105303	151.584176749862	1.25332102611346	-50.9136791866363	-0.834520056731122	-0.00294788716250549	FALSE	FALSE	FALSE	0	0	0	0	0	0	0	0	0	1	0	0	0	0	0	0	0	1	0	0	0	0
25017	Middlesex	1611699	6892503	Massachusetts	2021-10-04	Monday	7609467	31878	153466	567	3875	2	31878	567	2	4625.02519041341	351.802662904178	1.24092650054384	3525.51122514146	150.843654095154	1.24856420819215	-49.4703159115711	-0.740522654708542	-0.00475681792131599	FALSE	FALSE	FALSE	0	0	0	0	0	0	0	0	0	1	0	0	0	0	0	0	0	1	0	0	0	0
25017	Middlesex	1611699	6892503	Massachusetts	2021-10-05	Tuesday	7639400	29933	153695	229	3878	3	29933	229	3	4342.83452615109	142.086084312269	1.86138975081575	3477.66228814441	150.207178457795	1.24253443899611	-47.8489369970457	-0.636475637359155	-0.00602976919603404	FALSE	FALSE	FALSE	0	0	0	0	0	0	0	0	0	1	0	0	0	0	0	0	0	1	0	0	0	0
25017	Middlesex	1611699	6892503	Massachusetts	2021-10-06	Wednesday	7669214	29814	153938	243	3880	2	29814	243	2	4325.56939039417	150.772569816076	1.24092650054384	3431.64912274217	149.68258853774	1.23570070057394	-46.0131654022421	-0.524589920054979	-0.00683373842217216	FALSE	FALSE	FALSE	0	0	0	0	0	0	0	0	0	1	0	0	0	0	0	0	0	1	0	0	0	0
25017	Middlesex	1611699	6892503	Massachusetts	2021-10-07	Thursday	7696119	26905	154205	267	3885	5	26905	267	5	3903.51661798334	165.663687822602	3.10231625135959	3387.58640591096	149.269884334989	1.22806299292563	-44.0627168312153	-0.412704202750746	-0.00763770764830984	FALSE	FALSE	FALSE	0	0	0	0	0	0	0	0	0	1	0	0	0	0	0	0	0	1	0	0	0	0
25017	Middlesex	1611699	6892503	Massachusetts	2021-10-08	Friday	7718342	22223	154477	272	3889	4	22223	272	4	3224.22783131179	168.766004073962	2.48185300108767	3345.50908906251	148.969065849542	1.21962131605118	-42.077316848447	-0.300818485446598	-0.00844167687444775	FALSE	FALSE	FALSE	0	0	0	0	0	0	0	0	0	1	0	0	0	0	0	0	0	1	0	0	0	0
25017	Middlesex	1611699	6892503	Massachusetts	2021-10-09	Saturday	7731493	13151	154477	0	3889	0	13151	0	0	1908.01512890165	0	0	3305.79590387719	148.861132980933	1.2109786468702	-39.7131851853192	-0.107932868609026	-0.00864266918098244	FALSE	FALSE	FALSE	0	0	0	0	0	0	0	0	0	1	0	0	0	0	0	0	0	1	0	0	0	0
25017	Middlesex	1611699	6892503	Massachusetts	2021-10-10	Sunday	7743567	12074	154477	0	3889	0	12074	0	0	1751.75839604277	0	0	3267.4471867139	148.869172673195	1.20186699564064	-38.3487171632946	0.00803969226137724	-0.00911165122956281	FALSE	TRUE	FALSE	0	0	0	0	0	0	0	0	0	1	0	0	0	0	0	0	0	1	0	0	0	0
25017	Middlesex	1611699	6892503	Massachusetts	2021-10-11	Monday	7762860	19293	154477	0	3889	0	19293	0	0	2799.12827023797	0	0	3230.01387773	148.9871350579	1.19226291326006	-37.4333089838974	0.117962384705095	-0.00960408238057231	FALSE	FALSE	FALSE	0	0	0	0	0	0	0	0	0	1	0	0	0	0	0	0	0	1	0	0	0	0
25017	Middlesex	1611699	6892503	Massachusetts	2021-10-12	Tuesday	7793649	30789	155244	767	3895	6	30789	767	6	4467.0274354614	475.895312958561	3.72277950163151	3193.12315129906	149.20195810345	1.18239436731826	-36.8907264309382	0.214823045550645	-0.00986854594180175	FALSE	FALSE	FALSE	0	0	0	0	0	0	0	0	0	1	0	0	0	0	0	0	0	1	0	0	0	0
25017	Middlesex	1611699	6892503	Massachusetts	2021-10-13	Wednesday	7820917	27268	155491	247	3898	3	27268	247	3	3956.18253630067	153.254422817164	1.86138975081575	3156.59830499846	149.504089973712	1.17215733548115	-36.5248463006023	0.302131870261292	-0.0102370318371152	FALSE	FALSE	FALSE	0	0	0	0	0	0	0	0	0	1	0	0	0	0	0	0	0	1	0	0	0	0
25017	Middlesex	1611699	6892503	Massachusetts	2021-10-14	Thursday	7846406	25489	155781	290	3900	2	25489	290	2	3698.07601099339	179.934342578856	1.24092650054384	3120.55064448808	149.91519120232	1.1616759600557	-36.0476605103772	0.411101228607976	-0.0104813754254509	FALSE	FALSE	FALSE	0	0	0	0	0	0	0	0	0	1	0	0	0	0	0	0	0	1	0	0	0	0
25017	Middlesex	1611699	6892503	Massachusetts	2021-10-15	Friday	7868457	22051	156101	320	3900	0	22051	320	0	3199.27318131019	198.548240087014	0	3085.15944504329	150.459629889615	1.15108990113726	-35.3911994447903	0.544438687294985	-0.0105860589184377	FALSE	FALSE	FALSE	0	0	0	0	0	0	0	0	0	1	0	0	0	0	0	0	0	1	0	0	0	0
25017	Middlesex	1611699	6892503	Massachusetts	2021-10-16	Saturday	7880869	12412	156101	0	3900	0	12412	0	0	1800.79718499941	0	0	3050.28878820629	151.08138361749	1.14023585247678	-34.870656837003	0.621753727875245	-0.0108540486604838	FALSE	FALSE	FALSE	0	0	0	0	0	0	0	0	0	1	0	0	0	0	0	0	0	1	0	0	0	0
25017	Middlesex	1611699	6892503	Massachusetts	2021-10-17	Sunday	7892144	11275	156101	0	3900	0	11275	0	0	1635.83534167486	0	0	3015.9031585802	151.781222856454	1.12934830509854	-34.3856296260874	0.699839238963932	-0.0108875473782397	FALSE	FALSE	FALSE	0	0	0	0	0	0	0	0	0	1	0	0	0	0	0	0	0	1	0	0	0	0
25017	Middlesex	1611699	6892503	Massachusetts	2021-10-18	Monday	7919097	26953	156655	554	3901	1	26953	554	1	3910.48070635588	343.736640650643	0.620463250271918	2982.12432874903	152.538648968064	1.11807938770277	-33.7788298311712	0.757426111610442	-0.0112689173957661	FALSE	FALSE	FALSE	0	0	0	0	0	0	0	0	0	1	0	0	0	0	0	0	0	1	0	0	0	0
25017	Middlesex	1611699	6892503	Massachusetts	2021-10-19	Tuesday	7944329	25232	157009	354	3905	4	25232	354	4	3660.78912116542	219.643990596259	2.48185300108767	2948.93644566924	153.33972390891	1.10659272864159	-33.1878830797841	0.801074940846235	-0.0114866590611791	FALSE	FALSE	FALSE	0	0	0	0	0	0	0	0	0	1	0	0	0	0	0	0	0	1	0	0	0	0
25017	Middlesex	1611699	6892503	Massachusetts	2021-10-20	Wednesday	7967760	23431	157311	302	3907	2	23431	302	2	3399.49072202072	187.379901582119	1.24092650054384	2916.31228566474	154.178420955134	1.09521570174761	-32.6241600045087	0.838697046223842	-0.0113770268939781	FALSE	FALSE	FALSE	0	0	0	0	0	0	0	0	0	1	0	0	0	0	0	0	0	1	0	0	0	0
25017	Middlesex	1611699	6892503	Massachusetts	2021-10-21	Thursday	7990058	22298	157580	269	3911	4	22298	269	4	3235.10921939388	166.904614323146	2.48185300108767	2884.94218019874	155.049177431675	1.08427478504161	-31.3701054659982	0.87075647654072	-0.0109409167060044	FALSE	FALSE	FALSE	0	0	0	0	0	0	0	0	0	1	0	0	0	0	0	0	0	1	0	0	0	0
25017	Middlesex	1611699	6892503	Massachusetts	2021-10-22	Friday	8009801	19743	157854	274	3913	2	19743	274	2	2864.41659873053	170.006930574506	1.24092650054384	2854.78937153224	155.954951926072	1.07375241360446	-30.1528086664989	0.90577449439661	-0.0105223714371498	FALSE	FALSE	FALSE	0	0	0	0	0	0	0	0	0	1	0	0	0	0	0	0	0	1	0	0	0	0
25017	Middlesex	1611699	6892503	Massachusetts	2021-10-23	Saturday	8021546	11745	157854	0	3913	0	11745	0	0	1704.02537365599	0	0	2825.34093058598	156.7485412238	1.06334893904923	-29.4484409462557	0.793589297727976	-0.0104034745552324	FALSE	FALSE	FALSE	0	0	0	0	0	0	0	0	0	1	0	0	0	0	0	0	0	1	0	0	0	0
25017	Middlesex	1611699	6892503	Massachusetts	2021-10-24	Sunday	8031539	9993	157854	0	3913	0	9993	0	0	1449.83614805826	0	0	2796.70308437777	157.547155604138	1.05383108513747	-28.6378462082143	0.798614380338108	-0.00951785391175375	FALSE	FALSE	FALSE	0	0	0	0	0	0	0	0	0	1	0	0	0	0	0	0	0	1	0	0	0	0
25017	Middlesex	1611699	6892503	Massachusetts	2021-10-25	Monday	8056167	24628	158495	641	3915	2	24628	641	2	3573.15767581095	397.716943424299	1.24092650054384	2768.8727818145	158.345703296355	1.04557754419168	-27.8303025632704	0.798547692217625	-0.00825354094579422	FALSE	FALSE	FALSE	0	0	0	0	0	0	0	0	0	1	0	0	0	0	0	0	0	1	0	0	0	0
25017	Middlesex	1611699	6892503	Massachusetts	2021-10-26	Tuesday	8077749	21582	158740	245	3917	2	21582	245	2	3131.22823450349	152.01349631662	1.24092650054384	2741.80298172828	159.135715865846	1.03831917469529	-27.0698000862135	0.790012569490585	-0.00725836949638259	FALSE	FALSE	FALSE	0	0	0	0	0	0	0	0	0	1	0	0	0	0	0	0	0	1	0	0	0	0
25017	Middlesex	1611699	6892503	Massachusetts	2021-10-27	Wednesday	8096856	19107	159020	280	3920	3	19107	280	3	2772.14242779437	173.729710076137	1.86138975081575	2715.40647789901	159.916773193058	1.03143724455207	-26.3965038292749	0.781057327211755	-0.00688193014322058	FALSE	FALSE	FALSE	0	0	0	0	0	0	0	0	0	1	0	0	0	0	0	0	0	1	0	0	0	0
25017	Middlesex	1611699	6892503	Massachusetts	2021-10-28	Thursday	8117461	20605	159335	315	3923	3	20605	315	3	2989.48001908741	195.445923835654	1.86138975081575	2689.53556404345	160.692898572441	1.02490720912649	-25.8709138555605	0.776125379383643	-0.00653003542558617	FALSE	FALSE	FALSE	0	0	0	0	0	0	0	0	0	1	0	0	0	0	0	0	0	1	0	0	0	0
25017	Middlesex	1611699	6892503	Massachusetts	2021-10-29	Friday	8135569	18108	159612	277	3925	2	18108	277	2	2627.20233854088	171.868320325321	1.24092650054384	2664.03690456567	161.46912112206	1.01869838762413	-25.4986594777815	0.776222549618808	-0.00620882150236213	FALSE	FALSE	FALSE	0	0	0	0	0	0	0	0	0	1	0	0	0	0	0	0	0	1	0	0	0	0
25017	Middlesex	1611699	6892503	Massachusetts	2021-10-30	Saturday	8146459	10890	159612	0	3925	0	10890	0	0	1579.97754952011	0	0	2639.01009281415	162.187858986718	1.01276564108524	-25.0268117515188	0.718737864657498	-0.00593274653888676	FALSE	FALSE	FALSE	0	0	0	0	0	0	0	0	0	1	0	0	0	0	0	0	0	1	0	0	0	0
25017	Middlesex	1611699	6892503	Massachusetts	2021-10-31	Sunday	8156501	10042	159612	0	3925	0	10042	0	0	1456.94532160523	0	0	2625.09701310186	162.60484423152	1.0090254546066	-13.9130797122866	0.416985244802561	-0.00374018647863972	FALSE	FALSE	FALSE	0	0	0	0	0	0	0	0	0	1	0	0	0	0	0	0	0	1	0	0	0	0
25017	Middlesex	1611699	6892503	Massachusetts	2021-11-01	Monday	8180666	24165	160294	682	3926	1	24165	682	1	3505.98324005082	423.155936685448	0.620463250271918	2611.62564628005	163.01946375171	1.00536178049997	-13.4713668218092	0.414619520189945	-0.00366367410663027	FALSE	FALSE	FALSE	0	0	0	0	0	0	0	0	0	1	0	0	0	0	0	0	0	1	0	0	0	0
25017	Middlesex	1611699	6892503	Massachusetts	2021-11-02	Tuesday	8204209	23543	160515	221	3928	2	23543	221	2	3415.74026155665	137.122378310094	1.24092650054384	2598.67438168231	163.434290599779	1.00191222701309	-12.9512645977416	0.414826848068572	-0.00344955348687903	FALSE	FALSE	FALSE	0	0	0	0	0	0	0	0	0	1	0	0	0	0	0	0	0	1	0	0	0	0
25017	Middlesex	1611699	6892503	Massachusetts	2021-11-03	Wednesday	8226480	22271	160772	257	3929	1	22271	257	1	3231.19191968433	159.459055319883	0.620463250271918	2586.30955700259	163.853132820804	0.998760316777096	-12.3648246797165	0.418842221025443	-0.00315191023599393	FALSE	FALSE	FALSE	0	0	0	0	0	0	0	0	0	1	0	0	0	0	0	0	0	1	0	0	0	0
25017	Middlesex	1611699	6892503	Massachusetts	2021-11-04	Thursday	8248401	21921	161124	352	3932	3	21921	352	3	3180.41210863456	218.403064095715	1.86138975081575	2574.47153872913	164.248313846819	0.995798921123621	-11.8380182734613	0.395181026014598	-0.00296139565347575	FALSE	FALSE	FALSE	0	0	0	0	0	0	0	0	0	1	0	0	0	0	0	0	0	1	0	0	0	0
25017	Middlesex	1611699	6892503	Massachusetts	2021-11-05	Friday	8267739	19338	161457	333	3935	3	19338	333	3	2805.65710308722	206.614262340549	1.86138975081575	2563.00077545823	164.580986098344	0.992870618835678	-11.4707632708987	0.332672251525054	-0.00292830228794283	FALSE	FALSE	FALSE	0	0	0	0	0	0	0	0	0	1	0	0	0	0	0	0	0	1	0	0	0	0
25017	Middlesex	1611699	6892503	Massachusetts	2021-11-06	Saturday	8279543	11804	161457	0	3935	0	11804	0	0	1712.58539894723	0	0	2552.0436399685	164.893951030694	0.990026468415793	-10.9571354897321	0.312964932350013	-0.00284415041988428	FALSE	FALSE	FALSE	0	0	0	0	0	0	0	0	0	1	0	0	0	0	0	0	0	1	0	0	0	0
25017	Middlesex	1611699	6892503	Massachusetts	2021-11-07	Sunday	8289842	10299	161457	0	3935	0	10299	0	0	1494.23221143321	0	0	2541.6846744133	165.180117475257	0.98723177621253	-10.3589655552037	0.286166444563406	-0.00279469220326367	FALSE	FALSE	FALSE	0	0	0	0	0	0	0	0	0	1	0	0	0	0	0	0	0	1	0	0	0	0
[truncated: 35 more columns]
